# Supplementary material for: Epidemiological significance of dengue virus genetic variation in mosquito infection dynamics
Source: PLoS Pathog. 2018 Jul 13;14(7):e1007187. doi: 10.1371/journal.ppat.1007187 (PMC6059494; doi:10.1371/journal.ppat.1007187)
Supplement: S2 File — Each line represents an individual mosquito and the columns are the experimental conditions and phenotypes. From left to right, the columns indicate the DENV isolate, number of days post infectious blood meal, body infection status, head infection status, infection round (out of three sequential 15-min rounds of exposure), experiment (out of two separate experiments), blood meal titer (in log10 FFU/ml), number of prior passages in C6/36 cells, country of origin, date of isolation, and DENV-1 genotype. The last column identifies the small number of samples that were tested by PCR instead of FFA. (TXT) [file ppat.1007187.s008.txt]

Isolate	dpi	Virus_body	Virus_Head	Round	experiment	Titer_FFU_mL	Nbr_passages_C636_cells	Country_origin	Collection_date	Genotype	PCR
Laos2012	4	1	0	R2	experiment_1	5.84509804001426	3	Laos	2012	I	NA
Laos2012	4	1	0	R2	experiment_1	5.84509804001426	3	Laos	2012	I	NA
Laos2012	4	1	0	R2	experiment_1	5.84509804001426	3	Laos	2012	I	NA
Laos2012	4	1	0	R2	experiment_1	5.84509804001426	3	Laos	2012	I	NA
Laos2012	4	1	0	R2	experiment_1	5.84509804001426	3	Laos	2012	I	NA
Laos2012	4	1	0	R2	experiment_1	5.84509804001426	3	Laos	2012	I	NA
Laos2012	4	1	0	R2	experiment_1	5.84509804001426	3	Laos	2012	I	NA
Laos2012	4	1	0	R2	experiment_1	5.84509804001426	3	Laos	2012	I	NA
Laos2012	4	1	1	R2	experiment_1	5.84509804001426	3	Laos	2012	I	NA
Laos2012	4	1	0	R2	experiment_1	5.84509804001426	3	Laos	2012	I	NA
Laos2012	4	1	0	R2	experiment_1	5.84509804001426	3	Laos	2012	I	NA
Laos2012	4	1	0	R2	experiment_1	5.84509804001426	3	Laos	2012	I	NA
Laos2012	4	1	0	R2	experiment_1	5.84509804001426	3	Laos	2012	I	NA
Laos2012	4	1	0	R2	experiment_1	5.84509804001426	3	Laos	2012	I	NA
Laos2012	4	1	0	R2	experiment_1	5.84509804001426	3	Laos	2012	I	NA
Laos2012	4	0	NA	R2	experiment_1	5.84509804001426	3	Laos	2012	I	NA
Laos2012	4	1	0	R2	experiment_1	5.84509804001426	3	Laos	2012	I	NA
Laos2012	4	1	0	R2	experiment_1	5.84509804001426	3	Laos	2012	I	NA
Laos2012	4	1	0	R2	experiment_1	5.84509804001426	3	Laos	2012	I	NA
Laos2012	4	1	0	R2	experiment_1	5.84509804001426	3	Laos	2012	I	NA
Laos2012	4	1	1	R2	experiment_1	5.84509804001426	3	Laos	2012	I	NA
Laos2012	4	1	0	R2	experiment_1	5.84509804001426	3	Laos	2012	I	NA
Laos2012	4	1	0	R2	experiment_1	5.84509804001426	3	Laos	2012	I	NA
Laos2012	4	1	0	R2	experiment_1	5.84509804001426	3	Laos	2012	I	NA
Laos2012	4	0	NA	R2	experiment_1	5.84509804001426	3	Laos	2012	I	NA
Laos2012	4	1	1	R2	experiment_1	5.84509804001426	3	Laos	2012	I	NA
Laos2012	4	1	0	R2	experiment_1	5.84509804001426	3	Laos	2012	I	NA
Laos2012	4	0	NA	R2	experiment_1	5.84509804001426	3	Laos	2012	I	NA
Laos2012	4	0	NA	R2	experiment_1	5.84509804001426	3	Laos	2012	I	NA
Laos2012	4	1	0	R2	experiment_1	5.84509804001426	3	Laos	2012	I	NA
Laos2012	4	1	0	R2	experiment_1	5.84509804001426	3	Laos	2012	I	NA
Laos2012	4	1	0	R2	experiment_1	5.84509804001426	3	Laos	2012	I	NA
Laos2012	6	1	1	R1	experiment_1	5.84509804001426	3	Laos	2012	I	NA
Laos2012	6	1	1	R1	experiment_1	5.84509804001426	3	Laos	2012	I	NA
Laos2012	6	1	1	R1	experiment_1	5.84509804001426	3	Laos	2012	I	NA
Laos2012	6	1	1	R1	experiment_1	5.84509804001426	3	Laos	2012	I	NA
Laos2012	6	1	1	R1	experiment_1	5.84509804001426	3	Laos	2012	I	NA
Laos2012	6	1	1	R1	experiment_1	5.84509804001426	3	Laos	2012	I	NA
Laos2012	6	1	1	R1	experiment_1	5.84509804001426	3	Laos	2012	I	NA
Laos2012	6	1	1	R1	experiment_1	5.84509804001426	3	Laos	2012	I	NA
Laos2012	6	1	1	R1	experiment_1	5.84509804001426	3	Laos	2012	I	NA
Laos2012	6	1	1	R1	experiment_1	5.84509804001426	3	Laos	2012	I	NA
Laos2012	6	1	1	R1	experiment_1	5.84509804001426	3	Laos	2012	I	NA
Laos2012	6	1	1	R1	experiment_1	5.84509804001426	3	Laos	2012	I	NA
Laos2012	6	1	1	R1	experiment_1	5.84509804001426	3	Laos	2012	I	NA
Laos2012	6	1	1	R1	experiment_1	5.84509804001426	3	Laos	2012	I	NA
Laos2012	6	1	1	R1	experiment_1	5.84509804001426	3	Laos	2012	I	NA
Laos2012	6	1	1	R1	experiment_1	5.84509804001426	3	Laos	2012	I	NA
Laos2012	6	1	0	R1	experiment_1	5.84509804001426	3	Laos	2012	I	NA
Laos2012	6	1	1	R1	experiment_1	5.84509804001426	3	Laos	2012	I	NA
Laos2012	6	1	1	R1	experiment_1	5.84509804001426	3	Laos	2012	I	NA
Laos2012	6	1	1	R1	experiment_1	5.84509804001426	3	Laos	2012	I	NA
Laos2012	6	1	0	R1	experiment_1	5.84509804001426	3	Laos	2012	I	NA
Laos2012	6	1	1	R1	experiment_1	5.84509804001426	3	Laos	2012	I	NA
Laos2012	6	1	1	R1	experiment_1	5.84509804001426	3	Laos	2012	I	NA
Laos2012	6	1	1	R1	experiment_1	5.84509804001426	3	Laos	2012	I	NA
Laos2012	6	1	1	R1	experiment_1	5.84509804001426	3	Laos	2012	I	NA
Laos2012	6	1	1	R1	experiment_1	5.84509804001426	3	Laos	2012	I	NA
Laos2012	6	1	1	R1	experiment_1	5.84509804001426	3	Laos	2012	I	NA
Laos2012	6	1	1	R1	experiment_1	5.84509804001426	3	Laos	2012	I	NA
Laos2012	6	1	1	R1	experiment_1	5.84509804001426	3	Laos	2012	I	NA
Laos2012	8	1	1	R3	experiment_1	5.84509804001426	3	Laos	2012	I	NA
Laos2012	8	1	1	R3	experiment_1	5.84509804001426	3	Laos	2012	I	NA
Laos2012	8	0	NA	R3	experiment_1	5.84509804001426	3	Laos	2012	I	NA
Laos2012	8	0	NA	R3	experiment_1	5.84509804001426	3	Laos	2012	I	NA
Laos2012	8	1	1	R3	experiment_1	5.84509804001426	3	Laos	2012	I	NA
Laos2012	8	1	1	R3	experiment_1	5.84509804001426	3	Laos	2012	I	NA
Laos2012	8	1	1	R3	experiment_1	5.84509804001426	3	Laos	2012	I	NA
Laos2012	8	1	1	R3	experiment_1	5.84509804001426	3	Laos	2012	I	NA
Laos2012	8	1	1	R3	experiment_1	5.84509804001426	3	Laos	2012	I	NA
Laos2012	8	1	1	R3	experiment_1	5.84509804001426	3	Laos	2012	I	NA
Laos2012	8	1	1	R3	experiment_1	5.84509804001426	3	Laos	2012	I	NA
Laos2012	8	1	1	R3	experiment_1	5.84509804001426	3	Laos	2012	I	NA
Laos2012	8	1	1	R3	experiment_1	5.84509804001426	3	Laos	2012	I	NA
Laos2012	8	1	1	R3	experiment_1	5.84509804001426	3	Laos	2012	I	NA
Laos2012	8	1	1	R3	experiment_1	5.84509804001426	3	Laos	2012	I	NA
Laos2012	8	0	NA	R3	experiment_1	5.84509804001426	3	Laos	2012	I	NA
Laos2012	8	1	1	R3	experiment_1	5.84509804001426	3	Laos	2012	I	NA
Laos2012	8	1	1	R3	experiment_1	5.84509804001426	3	Laos	2012	I	NA
Laos2012	8	0	NA	R3	experiment_1	5.84509804001426	3	Laos	2012	I	NA
Laos2012	8	0	NA	R3	experiment_1	5.84509804001426	3	Laos	2012	I	NA
Laos2012	8	1	1	R3	experiment_1	5.84509804001426	3	Laos	2012	I	NA
Laos2012	8	1	1	R3	experiment_1	5.84509804001426	3	Laos	2012	I	NA
Laos2012	8	1	1	R3	experiment_1	5.84509804001426	3	Laos	2012	I	NA
Laos2012	12	1	1	R1	experiment_1	5.84509804001426	3	Laos	2012	I	NA
Laos2012	12	1	1	R1	experiment_1	5.84509804001426	3	Laos	2012	I	NA
Laos2012	12	0	NA	R1	experiment_1	5.84509804001426	3	Laos	2012	I	NA
Laos2012	12	1	1	R1	experiment_1	5.84509804001426	3	Laos	2012	I	NA
Laos2012	12	1	1	R1	experiment_1	5.84509804001426	3	Laos	2012	I	NA
Laos2012	12	1	1	R1	experiment_1	5.84509804001426	3	Laos	2012	I	NA
Laos2012	12	0	NA	R1	experiment_1	5.84509804001426	3	Laos	2012	I	NA
Laos2012	12	1	1	R1	experiment_1	5.84509804001426	3	Laos	2012	I	NA
Laos2012	12	1	1	R1	experiment_1	5.84509804001426	3	Laos	2012	I	NA
Laos2012	12	1	1	R1	experiment_1	5.84509804001426	3	Laos	2012	I	NA
Laos2012	12	1	1	R1	experiment_1	5.84509804001426	3	Laos	2012	I	NA
Laos2012	12	1	1	R1	experiment_1	5.84509804001426	3	Laos	2012	I	NA
Laos2012	12	0	NA	R1	experiment_1	5.84509804001426	3	Laos	2012	I	NA
Laos2012	12	1	1	R1	experiment_1	5.84509804001426	3	Laos	2012	I	NA
Laos2012	12	1	1	R1	experiment_1	5.84509804001426	3	Laos	2012	I	NA
Laos2012	12	1	1	R1	experiment_1	5.84509804001426	3	Laos	2012	I	NA
Laos2012	12	1	1	R1	experiment_1	5.84509804001426	3	Laos	2012	I	NA
Laos2012	12	0	NA	R1	experiment_1	5.84509804001426	3	Laos	2012	I	NA
Laos2012	12	1	1	R1	experiment_1	5.84509804001426	3	Laos	2012	I	NA
Laos2012	12	0	NA	R1	experiment_1	5.84509804001426	3	Laos	2012	I	NA
Laos2012	12	1	1	R1	experiment_1	5.84509804001426	3	Laos	2012	I	NA
Laos2012	12	1	1	R1	experiment_1	5.84509804001426	3	Laos	2012	I	NA
Laos2012	12	1	1	R1	experiment_1	5.84509804001426	3	Laos	2012	I	NA
Laos2012	12	1	1	R1	experiment_1	5.84509804001426	3	Laos	2012	I	NA
Laos2012	18	1	1	NA	experiment_1	5.84509804001426	3	Laos	2012	I	NA
Laos2012	18	1	1	NA	experiment_1	5.84509804001426	3	Laos	2012	I	NA
Laos2012	18	1	1	NA	experiment_1	5.84509804001426	3	Laos	2012	I	NA
Laos2012	18	1	1	NA	experiment_1	5.84509804001426	3	Laos	2012	I	NA
Laos2012	18	1	1	NA	experiment_1	5.84509804001426	3	Laos	2012	I	NA
Laos2012	18	1	1	NA	experiment_1	5.84509804001426	3	Laos	2012	I	NA
Laos2012	18	1	1	NA	experiment_1	5.84509804001426	3	Laos	2012	I	NA
Laos2012	18	1	1	NA	experiment_1	5.84509804001426	3	Laos	2012	I	NA
Laos2012	18	1	1	NA	experiment_1	5.84509804001426	3	Laos	2012	I	NA
Laos2012	18	1	1	NA	experiment_1	5.84509804001426	3	Laos	2012	I	NA
Laos2012	18	1	1	NA	experiment_1	5.84509804001426	3	Laos	2012	I	NA
Laos2012	18	1	1	NA	experiment_1	5.84509804001426	3	Laos	2012	I	NA
Laos2012	18	1	1	NA	experiment_1	5.84509804001426	3	Laos	2012	I	NA
Laos2012	18	1	1	NA	experiment_1	5.84509804001426	3	Laos	2012	I	NA
Laos2012	18	1	1	NA	experiment_1	5.84509804001426	3	Laos	2012	I	NA
Laos2012	18	1	1	NA	experiment_1	5.84509804001426	3	Laos	2012	I	NA
Laos2012	18	1	1	NA	experiment_1	5.84509804001426	3	Laos	2012	I	NA
Laos2012	18	1	1	NA	experiment_1	5.84509804001426	3	Laos	2012	I	NA
Laos2012	18	1	1	NA	experiment_1	5.84509804001426	3	Laos	2012	I	NA
Laos2012	18	1	1	NA	experiment_1	5.84509804001426	3	Laos	2012	I	NA
Laos2012	18	1	1	NA	experiment_1	5.84509804001426	3	Laos	2012	I	NA
Laos2012	18	1	1	NA	experiment_1	5.84509804001426	3	Laos	2012	I	NA
Laos2012	18	1	1	NA	experiment_1	5.84509804001426	3	Laos	2012	I	NA
Laos2012	18	1	1	NA	experiment_1	5.84509804001426	3	Laos	2012	I	NA
Laos2012	18	1	1	NA	experiment_1	5.84509804001426	3	Laos	2012	I	NA
Laos2012	18	1	1	NA	experiment_1	5.84509804001426	3	Laos	2012	I	NA
Laos2012	18	1	1	NA	experiment_1	5.84509804001426	3	Laos	2012	I	NA
Laos2012	18	1	1	NA	experiment_1	5.84509804001426	3	Laos	2012	I	NA
Laos2012	18	1	1	NA	experiment_1	5.84509804001426	3	Laos	2012	I	NA
Laos2012	18	1	1	NA	experiment_1	5.84509804001426	3	Laos	2012	I	NA
Laos2012	18	1	1	NA	experiment_1	5.84509804001426	3	Laos	2012	I	NA
Haiti2012	4	1	0	R1	experiment_2	5.81291335664286	3	Haiti	2012	V	NA
Haiti2012	4	0	NA	R1	experiment_2	5.81291335664286	3	Haiti	2012	V	NA
Haiti2012	4	1	0	R1	experiment_2	5.81291335664286	3	Haiti	2012	V	NA
Haiti2012	4	1	0	R1	experiment_2	5.81291335664286	3	Haiti	2012	V	NA
Haiti2012	4	0	NA	R1	experiment_2	5.81291335664286	3	Haiti	2012	V	NA
Haiti2012	4	1	0	R1	experiment_2	5.81291335664286	3	Haiti	2012	V	NA
Haiti2012	4	0	NA	R1	experiment_2	5.81291335664286	3	Haiti	2012	V	NA
Haiti2012	4	0	NA	R1	experiment_2	5.81291335664286	3	Haiti	2012	V	NA
Haiti2012	4	0	NA	R1	experiment_2	5.81291335664286	3	Haiti	2012	V	NA
Haiti2012	4	1	0	R1	experiment_2	5.81291335664286	3	Haiti	2012	V	NA
Haiti2012	4	1	0	R1	experiment_2	5.81291335664286	3	Haiti	2012	V	NA
Haiti2012	4	1	0	R1	experiment_2	5.81291335664286	3	Haiti	2012	V	NA
Haiti2012	4	1	1	R1	experiment_2	5.81291335664286	3	Haiti	2012	V	NA
Haiti2012	4	0	NA	R1	experiment_2	5.81291335664286	3	Haiti	2012	V	NA
Haiti2012	4	0	NA	R1	experiment_2	5.81291335664286	3	Haiti	2012	V	NA
Haiti2012	4	0	NA	R1	experiment_2	5.81291335664286	3	Haiti	2012	V	NA
Haiti2012	4	1	0	R1	experiment_2	5.81291335664286	3	Haiti	2012	V	NA
Haiti2012	4	0	NA	R1	experiment_2	5.81291335664286	3	Haiti	2012	V	NA
Haiti2012	4	1	0	R1	experiment_2	5.81291335664286	3	Haiti	2012	V	NA
Haiti2012	4	1	0	R1	experiment_2	5.81291335664286	3	Haiti	2012	V	NA
Haiti2012	4	1	0	R1	experiment_2	5.81291335664286	3	Haiti	2012	V	NA
Haiti2012	4	1	0	R1	experiment_2	5.81291335664286	3	Haiti	2012	V	NA
Haiti2012	4	0	NA	R1	experiment_2	5.81291335664286	3	Haiti	2012	V	NA
Haiti2012	4	0	NA	R1	experiment_2	5.81291335664286	3	Haiti	2012	V	NA
Haiti2012	4	1	0	R1	experiment_2	5.81291335664286	3	Haiti	2012	V	NA
Haiti2012	4	0	NA	R1	experiment_2	5.81291335664286	3	Haiti	2012	V	NA
Haiti2012	4	1	0	R1	experiment_2	5.81291335664286	3	Haiti	2012	V	NA
Haiti2012	4	1	0	R1	experiment_2	5.81291335664286	3	Haiti	2012	V	NA
Haiti2012	4	1	0	R1	experiment_2	5.81291335664286	3	Haiti	2012	V	NA
Haiti2012	4	1	0	R1	experiment_2	5.81291335664286	3	Haiti	2012	V	NA
Haiti2012	4	0	NA	R1	experiment_2	5.81291335664286	3	Haiti	2012	V	NA
Haiti2012	6	0	NA	R2	experiment_2	5.81291335664286	3	Haiti	2012	V	NA
Haiti2012	6	1	0	R2	experiment_2	5.81291335664286	3	Haiti	2012	V	NA
Haiti2012	6	1	0	R2	experiment_2	5.81291335664286	3	Haiti	2012	V	NA
Haiti2012	6	0	NA	R2	experiment_2	5.81291335664286	3	Haiti	2012	V	NA
Haiti2012	6	1	1	R2	experiment_2	5.81291335664286	3	Haiti	2012	V	NA
Haiti2012	6	0	NA	R2	experiment_2	5.81291335664286	3	Haiti	2012	V	NA
Haiti2012	6	NA	NA	R2	experiment_2	5.81291335664286	3	Haiti	2012	V	NA
Haiti2012	6	0	NA	R2	experiment_2	5.81291335664286	3	Haiti	2012	V	NA
Haiti2012	6	0	NA	R2	experiment_2	5.81291335664286	3	Haiti	2012	V	NA
Haiti2012	6	1	0	R2	experiment_2	5.81291335664286	3	Haiti	2012	V	NA
Haiti2012	6	1	0	R2	experiment_2	5.81291335664286	3	Haiti	2012	V	NA
Haiti2012	6	1	1	R2	experiment_2	5.81291335664286	3	Haiti	2012	V	NA
Haiti2012	6	1	0	R2	experiment_2	5.81291335664286	3	Haiti	2012	V	NA
Haiti2012	6	0	NA	R2	experiment_2	5.81291335664286	3	Haiti	2012	V	NA
Haiti2012	6	1	0	R2	experiment_2	5.81291335664286	3	Haiti	2012	V	NA
Haiti2012	6	1	0	R2	experiment_2	5.81291335664286	3	Haiti	2012	V	NA
Haiti2012	6	1	NA	R2	experiment_2	5.81291335664286	3	Haiti	2012	V	NA
Haiti2012	6	0	NA	R2	experiment_2	5.81291335664286	3	Haiti	2012	V	NA
Haiti2012	6	0	NA	R2	experiment_2	5.81291335664286	3	Haiti	2012	V	NA
Haiti2012	6	1	0	R2	experiment_2	5.81291335664286	3	Haiti	2012	V	NA
Haiti2012	6	0	NA	R2	experiment_2	5.81291335664286	3	Haiti	2012	V	NA
Haiti2012	6	1	0	R2	experiment_2	5.81291335664286	3	Haiti	2012	V	NA
Haiti2012	6	1	0	R2	experiment_2	5.81291335664286	3	Haiti	2012	V	NA
Haiti2012	6	1	0	R2	experiment_2	5.81291335664286	3	Haiti	2012	V	NA
Haiti2012	6	0	NA	R2	experiment_2	5.81291335664286	3	Haiti	2012	V	NA
Haiti2012	6	1	0	R2	experiment_2	5.81291335664286	3	Haiti	2012	V	NA
Haiti2012	6	1	1	R2	experiment_2	5.81291335664286	3	Haiti	2012	V	NA
Haiti2012	6	1	0	R2	experiment_2	5.81291335664286	3	Haiti	2012	V	NA
Haiti2012	6	1	0	R2	experiment_2	5.81291335664286	3	Haiti	2012	V	NA
Haiti2012	6	1	0	R2	experiment_2	5.81291335664286	3	Haiti	2012	V	NA
Haiti2012	8	1	1	R3	experiment_2	5.81291335664286	3	Haiti	2012	V	NA
Haiti2012	8	1	0	R3	experiment_2	5.81291335664286	3	Haiti	2012	V	NA
Haiti2012	8	1	1	R3	experiment_2	5.81291335664286	3	Haiti	2012	V	NA
Haiti2012	8	NA	NA	R3	experiment_2	5.81291335664286	3	Haiti	2012	V	NA
Haiti2012	8	0	NA	R3	experiment_2	5.81291335664286	3	Haiti	2012	V	NA
Haiti2012	8	1	0	R3	experiment_2	5.81291335664286	3	Haiti	2012	V	NA
Haiti2012	8	1	1	R3	experiment_2	5.81291335664286	3	Haiti	2012	V	NA
Haiti2012	8	1	1	R3	experiment_2	5.81291335664286	3	Haiti	2012	V	NA
Haiti2012	8	1	0	R3	experiment_2	5.81291335664286	3	Haiti	2012	V	NA
Haiti2012	8	1	1	R3	experiment_2	5.81291335664286	3	Haiti	2012	V	NA
Haiti2012	8	0	NA	R3	experiment_2	5.81291335664286	3	Haiti	2012	V	NA
Haiti2012	8	1	0	R3	experiment_2	5.81291335664286	3	Haiti	2012	V	NA
Haiti2012	8	0	NA	R3	experiment_2	5.81291335664286	3	Haiti	2012	V	NA
Haiti2012	8	0	NA	R3	experiment_2	5.81291335664286	3	Haiti	2012	V	NA
Haiti2012	8	1	1	R3	experiment_2	5.81291335664286	3	Haiti	2012	V	NA
Haiti2012	8	NA	NA	R3	experiment_2	5.81291335664286	3	Haiti	2012	V	NA
Haiti2012	8	1	1	R3	experiment_2	5.81291335664286	3	Haiti	2012	V	NA
Haiti2012	8	1	1	R3	experiment_2	5.81291335664286	3	Haiti	2012	V	NA
Haiti2012	8	1	0	R3	experiment_2	5.81291335664286	3	Haiti	2012	V	NA
Haiti2012	8	0	NA	R3	experiment_2	5.81291335664286	3	Haiti	2012	V	NA
Haiti2012	8	0	NA	R3	experiment_2	5.81291335664286	3	Haiti	2012	V	NA
Haiti2012	8	NA	NA	R3	experiment_2	5.81291335664286	3	Haiti	2012	V	NA
Haiti2012	8	NA	NA	R3	experiment_2	5.81291335664286	3	Haiti	2012	V	NA
Haiti2012	8	1	1	R3	experiment_2	5.81291335664286	3	Haiti	2012	V	NA
Haiti2012	8	NA	NA	R3	experiment_2	5.81291335664286	3	Haiti	2012	V	NA
Haiti2012	8	0	NA	R3	experiment_2	5.81291335664286	3	Haiti	2012	V	NA
Haiti2012	8	0	NA	R3	experiment_2	5.81291335664286	3	Haiti	2012	V	NA
Haiti2012	8	1	1	R3	experiment_2	5.81291335664286	3	Haiti	2012	V	NA
Haiti2012	8	1	0	R3	experiment_2	5.81291335664286	3	Haiti	2012	V	NA
Haiti2012	8	1	1	R3	experiment_2	5.81291335664286	3	Haiti	2012	V	NA
Haiti2012	8	0	NA	R3	experiment_2	5.81291335664286	3	Haiti	2012	V	NA
Haiti2012	12	0	NA	R2	experiment_2	5.81291335664286	3	Haiti	2012	V	NA
Haiti2012	12	1	1	R2	experiment_2	5.81291335664286	3	Haiti	2012	V	PCR
Haiti2012	12	1	1	R2	experiment_2	5.81291335664286	3	Haiti	2012	V	PCR
Haiti2012	12	0	NA	R2	experiment_2	5.81291335664286	3	Haiti	2012	V	NA
Haiti2012	12	1	1	R2	experiment_2	5.81291335664286	3	Haiti	2012	V	PCR
Haiti2012	12	1	1	R2	experiment_2	5.81291335664286	3	Haiti	2012	V	PCR
Haiti2012	12	0	NA	R2	experiment_2	5.81291335664286	3	Haiti	2012	V	NA
Haiti2012	12	0	NA	R2	experiment_2	5.81291335664286	3	Haiti	2012	V	NA
Haiti2012	12	1	1	R2	experiment_2	5.81291335664286	3	Haiti	2012	V	PCR
Haiti2012	12	1	1	R2	experiment_2	5.81291335664286	3	Haiti	2012	V	PCR
Haiti2012	12	0	NA	R2	experiment_2	5.81291335664286	3	Haiti	2012	V	NA
Haiti2012	12	1	1	R2	experiment_2	5.81291335664286	3	Haiti	2012	V	PCR
Haiti2012	12	1	1	R2	experiment_2	5.81291335664286	3	Haiti	2012	V	PCR
Haiti2012	12	0	NA	R2	experiment_2	5.81291335664286	3	Haiti	2012	V	NA
Haiti2012	12	1	0	R2	experiment_2	5.81291335664286	3	Haiti	2012	V	PCR
Haiti2012	12	0	NA	R2	experiment_2	5.81291335664286	3	Haiti	2012	V	NA
Haiti2012	12	1	1	R2	experiment_2	5.81291335664286	3	Haiti	2012	V	PCR
Haiti2012	12	1	1	R2	experiment_2	5.81291335664286	3	Haiti	2012	V	PCR
Haiti2012	12	1	1	R2	experiment_2	5.81291335664286	3	Haiti	2012	V	PCR
Haiti2012	12	1	1	R2	experiment_2	5.81291335664286	3	Haiti	2012	V	PCR
Haiti2012	12	0	NA	R2	experiment_2	5.81291335664286	3	Haiti	2012	V	NA
Haiti2012	12	1	0	R2	experiment_2	5.81291335664286	3	Haiti	2012	V	PCR
Haiti2012	12	1	1	R2	experiment_2	5.81291335664286	3	Haiti	2012	V	PCR
Haiti2012	12	0	NA	R2	experiment_2	5.81291335664286	3	Haiti	2012	V	NA
Haiti2012	12	1	1	R2	experiment_2	5.81291335664286	3	Haiti	2012	V	PCR
Haiti2012	12	1	1	R2	experiment_2	5.81291335664286	3	Haiti	2012	V	PCR
Haiti2012	12	1	1	R2	experiment_2	5.81291335664286	3	Haiti	2012	V	PCR
Haiti2012	12	0	NA	R2	experiment_2	5.81291335664286	3	Haiti	2012	V	NA
Haiti2012	12	0	NA	R2	experiment_2	5.81291335664286	3	Haiti	2012	V	NA
Haiti2012	12	0	NA	R2	experiment_2	5.81291335664286	3	Haiti	2012	V	NA
Haiti2012	12	1	1	R2	experiment_2	5.81291335664286	3	Haiti	2012	V	PCR
Haiti2012	12	0	NA	R2	experiment_2	5.81291335664286	3	Haiti	2012	V	NA
Haiti2012	18	1	1	R1	experiment_2	5.81291335664286	3	Haiti	2012	V	NA
Haiti2012	18	1	1	R1	experiment_2	5.81291335664286	3	Haiti	2012	V	NA
Haiti2012	18	0	NA	R1	experiment_2	5.81291335664286	3	Haiti	2012	V	NA
Haiti2012	18	1	1	R1	experiment_2	5.81291335664286	3	Haiti	2012	V	NA
Haiti2012	18	1	1	R1	experiment_2	5.81291335664286	3	Haiti	2012	V	NA
Haiti2012	18	0	NA	R1	experiment_2	5.81291335664286	3	Haiti	2012	V	NA
Haiti2012	18	1	1	R1	experiment_2	5.81291335664286	3	Haiti	2012	V	NA
Haiti2012	18	1	1	R1	experiment_2	5.81291335664286	3	Haiti	2012	V	NA
Haiti2012	18	1	1	R1	experiment_2	5.81291335664286	3	Haiti	2012	V	NA
Haiti2012	18	1	1	R1	experiment_2	5.81291335664286	3	Haiti	2012	V	NA
Thai2012	4	0	NA	R2	experiment_2	5.80482067872116	3	Thailande	2012	I	NA
Thai2012	4	1	0	R2	experiment_2	5.80482067872116	3	Thailande	2012	I	NA
Thai2012	4	1	0	R2	experiment_2	5.80482067872116	3	Thailande	2012	I	NA
Thai2012	4	1	1	R2	experiment_2	5.80482067872116	3	Thailande	2012	I	NA
Thai2012	4	1	0	R2	experiment_2	5.80482067872116	3	Thailande	2012	I	NA
Thai2012	4	1	1	R2	experiment_2	5.80482067872116	3	Thailande	2012	I	NA
Thai2012	4	1	0	R2	experiment_2	5.80482067872116	3	Thailande	2012	I	NA
Thai2012	4	1	1	R2	experiment_2	5.80482067872116	3	Thailande	2012	I	NA
Thai2012	4	1	0	R2	experiment_2	5.80482067872116	3	Thailande	2012	I	NA
Thai2012	4	0	NA	R2	experiment_2	5.80482067872116	3	Thailande	2012	I	NA
Thai2012	4	0	NA	R2	experiment_2	5.80482067872116	3	Thailande	2012	I	NA
Thai2012	4	1	0	R2	experiment_2	5.80482067872116	3	Thailande	2012	I	NA
Thai2012	4	0	NA	R2	experiment_2	5.80482067872116	3	Thailande	2012	I	NA
Thai2012	4	1	0	R2	experiment_2	5.80482067872116	3	Thailande	2012	I	NA
Thai2012	4	1	0	R2	experiment_2	5.80482067872116	3	Thailande	2012	I	NA
Thai2012	4	1	0	R2	experiment_2	5.80482067872116	3	Thailande	2012	I	NA
Thai2012	4	1	1	R2	experiment_2	5.80482067872116	3	Thailande	2012	I	NA
Thai2012	4	1	1	R2	experiment_2	5.80482067872116	3	Thailande	2012	I	NA
Thai2012	4	1	0	R2	experiment_2	5.80482067872116	3	Thailande	2012	I	NA
Thai2012	4	1	0	R2	experiment_2	5.80482067872116	3	Thailande	2012	I	NA
Thai2012	4	0	NA	R2	experiment_2	5.80482067872116	3	Thailande	2012	I	NA
Thai2012	4	1	1	R2	experiment_2	5.80482067872116	3	Thailande	2012	I	NA
Thai2012	4	1	0	R2	experiment_2	5.80482067872116	3	Thailande	2012	I	NA
Thai2012	4	0	NA	R2	experiment_2	5.80482067872116	3	Thailande	2012	I	NA
Thai2012	4	0	NA	R2	experiment_2	5.80482067872116	3	Thailande	2012	I	NA
Thai2012	4	1	0	R2	experiment_2	5.80482067872116	3	Thailande	2012	I	NA
Thai2012	4	1	0	R2	experiment_2	5.80482067872116	3	Thailande	2012	I	NA
Thai2012	6	0	NA	R3	experiment_2	5.80482067872116	3	Thailande	2012	I	NA
Thai2012	6	1	0	R3	experiment_2	5.80482067872116	3	Thailande	2012	I	NA
Thai2012	6	0	NA	R3	experiment_2	5.80482067872116	3	Thailande	2012	I	NA
Thai2012	6	1	1	R3	experiment_2	5.80482067872116	3	Thailande	2012	I	NA
Thai2012	6	0	NA	R3	experiment_2	5.80482067872116	3	Thailande	2012	I	NA
Thai2012	6	1	0	R3	experiment_2	5.80482067872116	3	Thailande	2012	I	NA
Thai2012	6	1	1	R3	experiment_2	5.80482067872116	3	Thailande	2012	I	NA
Thai2012	6	0	NA	R3	experiment_2	5.80482067872116	3	Thailande	2012	I	NA
Thai2012	6	1	0	R3	experiment_2	5.80482067872116	3	Thailande	2012	I	NA
Thai2012	6	NA	NA	R3	experiment_2	5.80482067872116	3	Thailande	2012	I	NA
Thai2012	6	1	1	R3	experiment_2	5.80482067872116	3	Thailande	2012	I	NA
Thai2012	6	1	0	R3	experiment_2	5.80482067872116	3	Thailande	2012	I	NA
Thai2012	6	1	1	R3	experiment_2	5.80482067872116	3	Thailande	2012	I	NA
Thai2012	6	1	0	R3	experiment_2	5.80482067872116	3	Thailande	2012	I	NA
Thai2012	6	1	0	R3	experiment_2	5.80482067872116	3	Thailande	2012	I	NA
Thai2012	6	0	NA	R3	experiment_2	5.80482067872116	3	Thailande	2012	I	NA
Thai2012	6	1	0	R3	experiment_2	5.80482067872116	3	Thailande	2012	I	NA
Thai2012	6	1	1	R3	experiment_2	5.80482067872116	3	Thailande	2012	I	NA
Thai2012	6	1	0	R3	experiment_2	5.80482067872116	3	Thailande	2012	I	NA
Thai2012	6	1	0	R3	experiment_2	5.80482067872116	3	Thailande	2012	I	NA
Thai2012	6	1	0	R3	experiment_2	5.80482067872116	3	Thailande	2012	I	NA
Thai2012	6	NA	NA	R3	experiment_2	5.80482067872116	3	Thailande	2012	I	NA
Thai2012	6	0	NA	R3	experiment_2	5.80482067872116	3	Thailande	2012	I	NA
Thai2012	6	0	NA	R3	experiment_2	5.80482067872116	3	Thailande	2012	I	NA
Thai2012	6	1	1	R3	experiment_2	5.80482067872116	3	Thailande	2012	I	NA
Thai2012	6	1	1	R3	experiment_2	5.80482067872116	3	Thailande	2012	I	NA
Thai2012	6	NA	NA	R3	experiment_2	5.80482067872116	3	Thailande	2012	I	NA
Thai2012	6	1	0	R3	experiment_2	5.80482067872116	3	Thailande	2012	I	NA
Thai2012	6	1	0	R3	experiment_2	5.80482067872116	3	Thailande	2012	I	NA
Thai2012	6	1	0	R3	experiment_2	5.80482067872116	3	Thailande	2012	I	NA
Thai2012	6	0	NA	R3	experiment_2	5.80482067872116	3	Thailande	2012	I	NA
Thai2012	8	0	NA	R1	experiment_2	5.80482067872116	3	Thailande	2012	I	NA
Thai2012	8	1	0	R1	experiment_2	5.80482067872116	3	Thailande	2012	I	NA
Thai2012	8	0	NA	R1	experiment_2	5.80482067872116	3	Thailande	2012	I	NA
Thai2012	8	1	0	R1	experiment_2	5.80482067872116	3	Thailande	2012	I	NA
Thai2012	8	1	1	R1	experiment_2	5.80482067872116	3	Thailande	2012	I	NA
Thai2012	8	NA	NA	R1	experiment_2	5.80482067872116	3	Thailande	2012	I	NA
Thai2012	8	0	NA	R1	experiment_2	5.80482067872116	3	Thailande	2012	I	NA
Thai2012	8	NA	NA	R1	experiment_2	5.80482067872116	3	Thailande	2012	I	NA
Thai2012	8	1	0	R1	experiment_2	5.80482067872116	3	Thailande	2012	I	NA
Thai2012	8	1	1	R1	experiment_2	5.80482067872116	3	Thailande	2012	I	NA
Thai2012	8	1	1	R1	experiment_2	5.80482067872116	3	Thailande	2012	I	NA
Thai2012	8	1	1	R1	experiment_2	5.80482067872116	3	Thailande	2012	I	NA
Thai2012	8	1	1	R1	experiment_2	5.80482067872116	3	Thailande	2012	I	NA
Thai2012	8	NA	NA	R1	experiment_2	5.80482067872116	3	Thailande	2012	I	NA
Thai2012	8	1	1	R1	experiment_2	5.80482067872116	3	Thailande	2012	I	NA
Thai2012	8	NA	NA	R1	experiment_2	5.80482067872116	3	Thailande	2012	I	NA
Thai2012	8	0	NA	R1	experiment_2	5.80482067872116	3	Thailande	2012	I	NA
Thai2012	8	1	1	R1	experiment_2	5.80482067872116	3	Thailande	2012	I	NA
Thai2012	8	NA	NA	R1	experiment_2	5.80482067872116	3	Thailande	2012	I	NA
Thai2012	8	0	NA	R1	experiment_2	5.80482067872116	3	Thailande	2012	I	NA
Thai2012	8	1	1	R1	experiment_2	5.80482067872116	3	Thailande	2012	I	NA
Thai2012	8	1	1	R1	experiment_2	5.80482067872116	3	Thailande	2012	I	NA
Thai2012	8	0	NA	R1	experiment_2	5.80482067872116	3	Thailande	2012	I	NA
Thai2012	8	0	NA	R1	experiment_2	5.80482067872116	3	Thailande	2012	I	NA
Thai2012	8	1	1	R1	experiment_2	5.80482067872116	3	Thailande	2012	I	NA
Thai2012	12	1	0	R3	experiment_2	5.80482067872116	3	Thailande	2012	I	NA
Thai2012	12	0	NA	R3	experiment_2	5.80482067872116	3	Thailande	2012	I	NA
Thai2012	12	0	NA	R3	experiment_2	5.80482067872116	3	Thailande	2012	I	NA
Thai2012	12	1	1	R3	experiment_2	5.80482067872116	3	Thailande	2012	I	NA
Thai2012	12	0	NA	R3	experiment_2	5.80482067872116	3	Thailande	2012	I	NA
Thai2012	12	1	1	R3	experiment_2	5.80482067872116	3	Thailande	2012	I	NA
Thai2012	12	0	NA	R3	experiment_2	5.80482067872116	3	Thailande	2012	I	NA
Thai2012	12	0	NA	R3	experiment_2	5.80482067872116	3	Thailande	2012	I	NA
Thai2012	12	1	1	R3	experiment_2	5.80482067872116	3	Thailande	2012	I	NA
Thai2012	12	1	1	R3	experiment_2	5.80482067872116	3	Thailande	2012	I	NA
Thai2012	12	1	1	R3	experiment_2	5.80482067872116	3	Thailande	2012	I	NA
Thai2012	12	1	1	R3	experiment_2	5.80482067872116	3	Thailande	2012	I	NA
Thai2012	12	0	NA	R3	experiment_2	5.80482067872116	3	Thailande	2012	I	NA
Thai2012	12	1	1	R3	experiment_2	5.80482067872116	3	Thailande	2012	I	NA
Thai2012	12	1	0	R3	experiment_2	5.80482067872116	3	Thailande	2012	I	NA
Thai2012	12	1	1	R3	experiment_2	5.80482067872116	3	Thailande	2012	I	NA
Thai2012	12	1	1	R3	experiment_2	5.80482067872116	3	Thailande	2012	I	NA
Thai2012	12	NA	NA	R3	experiment_2	5.80482067872116	3	Thailande	2012	I	NA
Thai2012	12	1	1	R3	experiment_2	5.80482067872116	3	Thailande	2012	I	NA
Thai2012	12	1	1	R3	experiment_2	5.80482067872116	3	Thailande	2012	I	NA
Thai2012	12	1	1	R3	experiment_2	5.80482067872116	3	Thailande	2012	I	NA
Thai2012	12	1	1	R3	experiment_2	5.80482067872116	3	Thailande	2012	I	NA
Thai2012	12	1	1	R3	experiment_2	5.80482067872116	3	Thailande	2012	I	NA
Thai2012	12	1	0	R3	experiment_2	5.80482067872116	3	Thailande	2012	I	NA
Thai2012	12	1	0	R3	experiment_2	5.80482067872116	3	Thailande	2012	I	NA
Thai2012	12	1	1	R3	experiment_2	5.80482067872116	3	Thailande	2012	I	NA
Thai2012	12	1	1	R3	experiment_2	5.80482067872116	3	Thailande	2012	I	NA
Thai2012	12	1	1	R3	experiment_2	5.80482067872116	3	Thailande	2012	I	NA
Thai2012	12	1	1	R3	experiment_2	5.80482067872116	3	Thailande	2012	I	NA
Thai2012	12	1	1	R3	experiment_2	5.80482067872116	3	Thailande	2012	I	NA
Thai2012	12	1	0	R3	experiment_2	5.80482067872116	3	Thailande	2012	I	NA
Thai2012	12	1	NA	R3	experiment_2	5.80482067872116	3	Thailande	2012	I	NA
Thai2012	18	1	0	NA	experiment_2	5.80482067872116	3	Thailande	2012	I	NA
Thai2012	18	NA	NA	NA	experiment_2	5.80482067872116	3	Thailande	2012	I	NA
Thai2012	18	1	0	NA	experiment_2	5.80482067872116	3	Thailande	2012	I	NA
Thai2012	18	1	1	NA	experiment_2	5.80482067872116	3	Thailande	2012	I	NA
Thai2012	18	0	NA	NA	experiment_2	5.80482067872116	3	Thailande	2012	I	NA
Thai2012	18	1	1	NA	experiment_2	5.80482067872116	3	Thailande	2012	I	NA
Thai2012	18	1	1	NA	experiment_2	5.80482067872116	3	Thailande	2012	I	NA
Thai2012	18	1	1	NA	experiment_2	5.80482067872116	3	Thailande	2012	I	NA
Thai2012	18	1	1	NA	experiment_2	5.80482067872116	3	Thailande	2012	I	NA
Thai2012	18	1	1	NA	experiment_2	5.80482067872116	3	Thailande	2012	I	NA
Thai2012	18	1	1	NA	experiment_2	5.80482067872116	3	Thailande	2012	I	NA
Thai2012	18	1	0	NA	experiment_2	5.80482067872116	3	Thailande	2012	I	NA
Thai2012	18	1	0	NA	experiment_2	5.80482067872116	3	Thailande	2012	I	NA
Thai2012	18	1	1	NA	experiment_2	5.80482067872116	3	Thailande	2012	I	NA
Thai2012	18	1	1	NA	experiment_2	5.80482067872116	3	Thailande	2012	I	NA
Thai2012	18	1	1	NA	experiment_2	5.80482067872116	3	Thailande	2012	I	NA
Thai2012	18	1	1	NA	experiment_2	5.80482067872116	3	Thailande	2012	I	NA
Thai2012	18	0	NA	NA	experiment_2	5.80482067872116	3	Thailande	2012	I	NA
Thai2012	18	1	1	NA	experiment_2	5.80482067872116	3	Thailande	2012	I	NA
Ncal2013	4	0	NA	R3	experiment_2	5.76937732607614	2	N_Caledonia	2013	I	NA
Ncal2013	4	0	NA	R3	experiment_2	5.76937732607614	2	N_Caledonia	2013	I	NA
Ncal2013	4	0	NA	R3	experiment_2	5.76937732607614	2	N_Caledonia	2013	I	NA
Ncal2013	4	1	0	R3	experiment_2	5.76937732607614	2	N_Caledonia	2013	I	NA
Ncal2013	4	0	NA	R3	experiment_2	5.76937732607614	2	N_Caledonia	2013	I	NA
Ncal2013	4	1	0	R3	experiment_2	5.76937732607614	2	N_Caledonia	2013	I	NA
Ncal2013	4	0	NA	R3	experiment_2	5.76937732607614	2	N_Caledonia	2013	I	NA
Ncal2013	4	1	0	R3	experiment_2	5.76937732607614	2	N_Caledonia	2013	I	NA
Ncal2013	4	0	NA	R3	experiment_2	5.76937732607614	2	N_Caledonia	2013	I	NA
Ncal2013	4	0	NA	R3	experiment_2	5.76937732607614	2	N_Caledonia	2013	I	NA
Ncal2013	4	1	0	R3	experiment_2	5.76937732607614	2	N_Caledonia	2013	I	NA
Ncal2013	4	0	NA	R3	experiment_2	5.76937732607614	2	N_Caledonia	2013	I	NA
Ncal2013	4	1	0	R3	experiment_2	5.76937732607614	2	N_Caledonia	2013	I	NA
Ncal2013	4	0	NA	R3	experiment_2	5.76937732607614	2	N_Caledonia	2013	I	NA
Ncal2013	4	1	1	R3	experiment_2	5.76937732607614	2	N_Caledonia	2013	I	NA
Ncal2013	4	1	0	R3	experiment_2	5.76937732607614	2	N_Caledonia	2013	I	NA
Ncal2013	4	1	0	R3	experiment_2	5.76937732607614	2	N_Caledonia	2013	I	NA
Ncal2013	4	0	NA	R3	experiment_2	5.76937732607614	2	N_Caledonia	2013	I	NA
Ncal2013	4	1	0	R3	experiment_2	5.76937732607614	2	N_Caledonia	2013	I	NA
Ncal2013	4	0	NA	R3	experiment_2	5.76937732607614	2	N_Caledonia	2013	I	NA
Ncal2013	4	0	NA	R3	experiment_2	5.76937732607614	2	N_Caledonia	2013	I	NA
Ncal2013	4	0	NA	R3	experiment_2	5.76937732607614	2	N_Caledonia	2013	I	NA
Ncal2013	4	1	0	R3	experiment_2	5.76937732607614	2	N_Caledonia	2013	I	NA
Ncal2013	4	1	0	R3	experiment_2	5.76937732607614	2	N_Caledonia	2013	I	NA
Ncal2013	4	1	1	R3	experiment_2	5.76937732607614	2	N_Caledonia	2013	I	NA
Ncal2013	6	1	0	R3	experiment_2	5.76937732607614	2	N_Caledonia	2013	I	NA
Ncal2013	6	0	NA	R3	experiment_2	5.76937732607614	2	N_Caledonia	2013	I	NA
Ncal2013	6	1	1	R3	experiment_2	5.76937732607614	2	N_Caledonia	2013	I	NA
Ncal2013	6	0	NA	R3	experiment_2	5.76937732607614	2	N_Caledonia	2013	I	NA
Ncal2013	6	1	0	R3	experiment_2	5.76937732607614	2	N_Caledonia	2013	I	NA
Ncal2013	6	1	0	R3	experiment_2	5.76937732607614	2	N_Caledonia	2013	I	NA
Ncal2013	6	0	NA	R3	experiment_2	5.76937732607614	2	N_Caledonia	2013	I	NA
Ncal2013	6	1	0	R3	experiment_2	5.76937732607614	2	N_Caledonia	2013	I	NA
Ncal2013	6	1	0	R3	experiment_2	5.76937732607614	2	N_Caledonia	2013	I	NA
Ncal2013	6	1	1	R3	experiment_2	5.76937732607614	2	N_Caledonia	2013	I	NA
Ncal2013	6	0	NA	R3	experiment_2	5.76937732607614	2	N_Caledonia	2013	I	NA
Ncal2013	6	1	0	R3	experiment_2	5.76937732607614	2	N_Caledonia	2013	I	NA
Ncal2013	6	1	1	R3	experiment_2	5.76937732607614	2	N_Caledonia	2013	I	NA
Ncal2013	6	NA	NA	R3	experiment_2	5.76937732607614	2	N_Caledonia	2013	I	NA
Ncal2013	6	1	NA	R3	experiment_2	5.76937732607614	2	N_Caledonia	2013	I	NA
Ncal2013	6	1	0	R3	experiment_2	5.76937732607614	2	N_Caledonia	2013	I	NA
Ncal2013	6	1	0	R3	experiment_2	5.76937732607614	2	N_Caledonia	2013	I	NA
Ncal2013	6	1	1	R3	experiment_2	5.76937732607614	2	N_Caledonia	2013	I	NA
Ncal2013	6	1	0	R3	experiment_2	5.76937732607614	2	N_Caledonia	2013	I	NA
Ncal2013	6	0	NA	R3	experiment_2	5.76937732607614	2	N_Caledonia	2013	I	NA
Ncal2013	6	1	1	R3	experiment_2	5.76937732607614	2	N_Caledonia	2013	I	NA
Ncal2013	6	1	0	R3	experiment_2	5.76937732607614	2	N_Caledonia	2013	I	NA
Ncal2013	6	1	0	R3	experiment_2	5.76937732607614	2	N_Caledonia	2013	I	NA
Ncal2013	6	0	NA	R3	experiment_2	5.76937732607614	2	N_Caledonia	2013	I	NA
Ncal2013	6	NA	NA	R3	experiment_2	5.76937732607614	2	N_Caledonia	2013	I	NA
Ncal2013	6	1	0	R3	experiment_2	5.76937732607614	2	N_Caledonia	2013	I	NA
Ncal2013	6	0	NA	R3	experiment_2	5.76937732607614	2	N_Caledonia	2013	I	NA
Ncal2013	6	1	1	R3	experiment_2	5.76937732607614	2	N_Caledonia	2013	I	NA
Ncal2013	8	1	1	R2	experiment_2	5.76937732607614	2	N_Caledonia	2013	I	NA
Ncal2013	8	NA	NA	R2	experiment_2	5.76937732607614	2	N_Caledonia	2013	I	NA
Ncal2013	8	1	1	R2	experiment_2	5.76937732607614	2	N_Caledonia	2013	I	NA
Ncal2013	8	1	1	R2	experiment_2	5.76937732607614	2	N_Caledonia	2013	I	NA
Ncal2013	8	0	NA	R2	experiment_2	5.76937732607614	2	N_Caledonia	2013	I	NA
Ncal2013	8	0	NA	R2	experiment_2	5.76937732607614	2	N_Caledonia	2013	I	NA
Ncal2013	8	1	1	R2	experiment_2	5.76937732607614	2	N_Caledonia	2013	I	NA
Ncal2013	8	0	NA	R2	experiment_2	5.76937732607614	2	N_Caledonia	2013	I	NA
Ncal2013	8	0	NA	R2	experiment_2	5.76937732607614	2	N_Caledonia	2013	I	NA
Ncal2013	8	0	NA	R2	experiment_2	5.76937732607614	2	N_Caledonia	2013	I	NA
Ncal2013	8	1	1	R2	experiment_2	5.76937732607614	2	N_Caledonia	2013	I	NA
Ncal2013	8	1	1	R2	experiment_2	5.76937732607614	2	N_Caledonia	2013	I	NA
Ncal2013	8	1	0	R2	experiment_2	5.76937732607614	2	N_Caledonia	2013	I	NA
Ncal2013	8	1	1	R2	experiment_2	5.76937732607614	2	N_Caledonia	2013	I	NA
Ncal2013	8	1	1	R2	experiment_2	5.76937732607614	2	N_Caledonia	2013	I	NA
Ncal2013	8	1	1	R2	experiment_2	5.76937732607614	2	N_Caledonia	2013	I	NA
Ncal2013	8	1	1	R2	experiment_2	5.76937732607614	2	N_Caledonia	2013	I	NA
Ncal2013	8	1	1	R2	experiment_2	5.76937732607614	2	N_Caledonia	2013	I	NA
Ncal2013	8	1	1	R2	experiment_2	5.76937732607614	2	N_Caledonia	2013	I	NA
Ncal2013	8	0	NA	R2	experiment_2	5.76937732607614	2	N_Caledonia	2013	I	NA
Ncal2013	8	1	0	R2	experiment_2	5.76937732607614	2	N_Caledonia	2013	I	NA
Ncal2013	8	0	NA	R2	experiment_2	5.76937732607614	2	N_Caledonia	2013	I	NA
Ncal2013	8	NA	NA	R2	experiment_2	5.76937732607614	2	N_Caledonia	2013	I	NA
Ncal2013	8	1	1	R2	experiment_2	5.76937732607614	2	N_Caledonia	2013	I	NA
Ncal2013	8	1	1	R2	experiment_2	5.76937732607614	2	N_Caledonia	2013	I	NA
Ncal2013	8	1	1	R2	experiment_2	5.76937732607614	2	N_Caledonia	2013	I	NA
Ncal2013	8	1	1	R2	experiment_2	5.76937732607614	2	N_Caledonia	2013	I	NA
Ncal2013	8	1	NA	R2	experiment_2	5.76937732607614	2	N_Caledonia	2013	I	NA
Ncal2013	12	0	NA	R2	experiment_2	5.76937732607614	2	N_Caledonia	2013	I	NA
Ncal2013	12	0	NA	R2	experiment_2	5.76937732607614	2	N_Caledonia	2013	I	NA
Ncal2013	12	1	1	R2	experiment_2	5.76937732607614	2	N_Caledonia	2013	I	NA
Ncal2013	12	1	0	R2	experiment_2	5.76937732607614	2	N_Caledonia	2013	I	NA
Ncal2013	12	0	NA	R2	experiment_2	5.76937732607614	2	N_Caledonia	2013	I	NA
Ncal2013	12	0	NA	R2	experiment_2	5.76937732607614	2	N_Caledonia	2013	I	NA
Ncal2013	12	1	1	R2	experiment_2	5.76937732607614	2	N_Caledonia	2013	I	NA
Ncal2013	12	1	1	R2	experiment_2	5.76937732607614	2	N_Caledonia	2013	I	NA
Ncal2013	12	1	1	R2	experiment_2	5.76937732607614	2	N_Caledonia	2013	I	NA
Ncal2013	12	0	NA	R2	experiment_2	5.76937732607614	2	N_Caledonia	2013	I	NA
Ncal2013	12	1	0	R2	experiment_2	5.76937732607614	2	N_Caledonia	2013	I	NA
Ncal2013	12	1	1	R2	experiment_2	5.76937732607614	2	N_Caledonia	2013	I	NA
Ncal2013	12	0	NA	R2	experiment_2	5.76937732607614	2	N_Caledonia	2013	I	NA
Ncal2013	12	1	1	R2	experiment_2	5.76937732607614	2	N_Caledonia	2013	I	PCR
Ncal2013	12	1	1	R2	experiment_2	5.76937732607614	2	N_Caledonia	2013	I	NA
Ncal2013	12	1	0	R2	experiment_2	5.76937732607614	2	N_Caledonia	2013	I	NA
Ncal2013	12	1	1	R2	experiment_2	5.76937732607614	2	N_Caledonia	2013	I	NA
Ncal2013	12	1	1	R2	experiment_2	5.76937732607614	2	N_Caledonia	2013	I	NA
Ncal2013	12	0	NA	R2	experiment_2	5.76937732607614	2	N_Caledonia	2013	I	NA
Ncal2013	12	1	1	R2	experiment_2	5.76937732607614	2	N_Caledonia	2013	I	NA
Ncal2013	12	1	1	R2	experiment_2	5.76937732607614	2	N_Caledonia	2013	I	NA
Ncal2013	12	1	1	R2	experiment_2	5.76937732607614	2	N_Caledonia	2013	I	NA
Ncal2013	12	1	0	R2	experiment_2	5.76937732607614	2	N_Caledonia	2013	I	PCR
Ncal2013	18	1	1	R1	experiment_2	5.76937732607614	2	N_Caledonia	2013	I	NA
Ncal2013	18	1	1	R1	experiment_2	5.76937732607614	2	N_Caledonia	2013	I	NA
Ncal2013	18	1	1	R1	experiment_2	5.76937732607614	2	N_Caledonia	2013	I	NA
Ncal2013	18	1	1	R1	experiment_2	5.76937732607614	2	N_Caledonia	2013	I	NA
Ncal2013	18	1	1	R1	experiment_2	5.76937732607614	2	N_Caledonia	2013	I	NA
Ncal2013	18	1	1	R1	experiment_2	5.76937732607614	2	N_Caledonia	2013	I	NA
Ncal2013	18	1	1	R1	experiment_2	5.76937732607614	2	N_Caledonia	2013	I	NA
Ncal2013	18	1	1	R1	experiment_2	5.76937732607614	2	N_Caledonia	2013	I	NA
Ncal2013	18	1	1	R1	experiment_2	5.76937732607614	2	N_Caledonia	2013	I	NA
Ncal2013	18	1	1	R1	experiment_2	5.76937732607614	2	N_Caledonia	2013	I	NA
Ncal2013	18	1	0	R1	experiment_2	5.76937732607614	2	N_Caledonia	2013	I	NA
Ncal2013	18	1	1	R1	experiment_2	5.76937732607614	2	N_Caledonia	2013	I	NA
Ncal2013	18	1	1	R1	experiment_2	5.76937732607614	2	N_Caledonia	2013	I	NA
Ncal2013	18	1	1	R1	experiment_2	5.76937732607614	2	N_Caledonia	2013	I	NA
Ncal2013	18	1	1	R1	experiment_2	5.76937732607614	2	N_Caledonia	2013	I	NA
Ncal2013	18	1	1	R1	experiment_2	5.76937732607614	2	N_Caledonia	2013	I	NA
Ncal2013	18	1	1	R1	experiment_2	5.76937732607614	2	N_Caledonia	2013	I	NA
Ncal2013	18	1	1	R1	experiment_2	5.76937732607614	2	N_Caledonia	2013	I	NA
Ncal2013	18	1	0	R1	experiment_2	5.76937732607614	2	N_Caledonia	2013	I	NA
Ncal2013	18	1	1	R1	experiment_2	5.76937732607614	2	N_Caledonia	2013	I	NA
Ncal2013	18	1	1	R1	experiment_2	5.76937732607614	2	N_Caledonia	2013	I	NA
Ncal2013	18	1	1	R1	experiment_2	5.76937732607614	2	N_Caledonia	2013	I	NA
Thai2013	4	1	0	R1	experiment_2	5.79588001734407	2	Thailande	2013	I	NA
Thai2013	4	1	0	R1	experiment_2	5.79588001734407	2	Thailande	2013	I	NA
Thai2013	4	1	0	R1	experiment_2	5.79588001734407	2	Thailande	2013	I	NA
Thai2013	4	1	0	R1	experiment_2	5.79588001734407	2	Thailande	2013	I	NA
Thai2013	4	1	0	R1	experiment_2	5.79588001734407	2	Thailande	2013	I	NA
Thai2013	4	0	NA	R1	experiment_2	5.79588001734407	2	Thailande	2013	I	NA
Thai2013	4	1	0	R1	experiment_2	5.79588001734407	2	Thailande	2013	I	NA
Thai2013	4	1	0	R1	experiment_2	5.79588001734407	2	Thailande	2013	I	NA
Thai2013	4	0	NA	R1	experiment_2	5.79588001734407	2	Thailande	2013	I	NA
Thai2013	4	1	0	R1	experiment_2	5.79588001734407	2	Thailande	2013	I	NA
Thai2013	4	1	0	R1	experiment_2	5.79588001734407	2	Thailande	2013	I	NA
Thai2013	4	1	1	R1	experiment_2	5.79588001734407	2	Thailande	2013	I	NA
Thai2013	4	0	NA	R1	experiment_2	5.79588001734407	2	Thailande	2013	I	NA
Thai2013	4	1	0	R1	experiment_2	5.79588001734407	2	Thailande	2013	I	NA
Thai2013	4	1	0	R1	experiment_2	5.79588001734407	2	Thailande	2013	I	NA
Thai2013	4	1	0	R1	experiment_2	5.79588001734407	2	Thailande	2013	I	NA
Thai2013	4	0	NA	R1	experiment_2	5.79588001734407	2	Thailande	2013	I	NA
Thai2013	4	1	0	R1	experiment_2	5.79588001734407	2	Thailande	2013	I	NA
Thai2013	4	1	0	R1	experiment_2	5.79588001734407	2	Thailande	2013	I	NA
Thai2013	4	1	0	R1	experiment_2	5.79588001734407	2	Thailande	2013	I	NA
Thai2013	4	0	NA	R1	experiment_2	5.79588001734407	2	Thailande	2013	I	NA
Thai2013	4	1	0	R1	experiment_2	5.79588001734407	2	Thailande	2013	I	NA
Thai2013	4	1	0	R1	experiment_2	5.79588001734407	2	Thailande	2013	I	NA
Thai2013	4	1	0	R1	experiment_2	5.79588001734407	2	Thailande	2013	I	NA
Thai2013	4	0	NA	R1	experiment_2	5.79588001734407	2	Thailande	2013	I	NA
Thai2013	4	0	NA	R1	experiment_2	5.79588001734407	2	Thailande	2013	I	NA
Thai2013	4	NA	NA	R1	experiment_2	5.79588001734407	2	Thailande	2013	I	NA
Thai2013	4	1	0	R1	experiment_2	5.79588001734407	2	Thailande	2013	I	NA
Thai2013	4	1	0	R1	experiment_2	5.79588001734407	2	Thailande	2013	I	NA
Thai2013	4	NA	NA	R1	experiment_2	5.79588001734407	2	Thailande	2013	I	NA
Thai2013	4	0	NA	R1	experiment_2	5.79588001734407	2	Thailande	2013	I	NA
Thai2013	4	1	0	R1	experiment_2	5.79588001734407	2	Thailande	2013	I	NA
Thai2013	6	1	1	R3	experiment_2	5.79588001734407	2	Thailande	2013	I	NA
Thai2013	6	1	1	R3	experiment_2	5.79588001734407	2	Thailande	2013	I	NA
Thai2013	6	0	NA	R3	experiment_2	5.79588001734407	2	Thailande	2013	I	NA
Thai2013	6	1	1	R3	experiment_2	5.79588001734407	2	Thailande	2013	I	NA
Thai2013	6	0	NA	R3	experiment_2	5.79588001734407	2	Thailande	2013	I	NA
Thai2013	6	NA	NA	R3	experiment_2	5.79588001734407	2	Thailande	2013	I	NA
Thai2013	6	1	0	R3	experiment_2	5.79588001734407	2	Thailande	2013	I	NA
Thai2013	6	1	1	R3	experiment_2	5.79588001734407	2	Thailande	2013	I	NA
Thai2013	6	0	NA	R3	experiment_2	5.79588001734407	2	Thailande	2013	I	NA
Thai2013	6	1	1	R3	experiment_2	5.79588001734407	2	Thailande	2013	I	NA
Thai2013	6	NA	NA	R3	experiment_2	5.79588001734407	2	Thailande	2013	I	NA
Thai2013	6	1	0	R3	experiment_2	5.79588001734407	2	Thailande	2013	I	NA
Thai2013	6	NA	NA	R3	experiment_2	5.79588001734407	2	Thailande	2013	I	NA
Thai2013	6	0	NA	R3	experiment_2	5.79588001734407	2	Thailande	2013	I	NA
Thai2013	6	1	1	R3	experiment_2	5.79588001734407	2	Thailande	2013	I	NA
Thai2013	6	1	0	R3	experiment_2	5.79588001734407	2	Thailande	2013	I	NA
Thai2013	6	1	1	R3	experiment_2	5.79588001734407	2	Thailande	2013	I	NA
Thai2013	6	1	1	R3	experiment_2	5.79588001734407	2	Thailande	2013	I	NA
Thai2013	6	0	NA	R3	experiment_2	5.79588001734407	2	Thailande	2013	I	NA
Thai2013	6	0	NA	R3	experiment_2	5.79588001734407	2	Thailande	2013	I	NA
Thai2013	6	0	NA	R3	experiment_2	5.79588001734407	2	Thailande	2013	I	NA
Thai2013	6	0	NA	R3	experiment_2	5.79588001734407	2	Thailande	2013	I	NA
Thai2013	6	1	1	R3	experiment_2	5.79588001734407	2	Thailande	2013	I	NA
Thai2013	6	0	NA	R3	experiment_2	5.79588001734407	2	Thailande	2013	I	NA
Thai2013	6	1	1	R3	experiment_2	5.79588001734407	2	Thailande	2013	I	NA
Thai2013	6	1	1	R3	experiment_2	5.79588001734407	2	Thailande	2013	I	NA
Thai2013	6	0	NA	R3	experiment_2	5.79588001734407	2	Thailande	2013	I	NA
Thai2013	6	1	1	R3	experiment_2	5.79588001734407	2	Thailande	2013	I	NA
Thai2013	6	1	1	R3	experiment_2	5.79588001734407	2	Thailande	2013	I	NA
Thai2013	6	1	0	R3	experiment_2	5.79588001734407	2	Thailande	2013	I	NA
Thai2013	6	0	NA	R3	experiment_2	5.79588001734407	2	Thailande	2013	I	NA
Thai2013	6	0	NA	R3	experiment_2	5.79588001734407	2	Thailande	2013	I	NA
Thai2013	8	1	1	R2	experiment_2	5.79588001734407	2	Thailande	2013	I	PCR
Thai2013	8	0	NA	R2	experiment_2	5.79588001734407	2	Thailande	2013	I	NA
Thai2013	8	1	1	R2	experiment_2	5.79588001734407	2	Thailande	2013	I	PCR
Thai2013	8	1	1	R2	experiment_2	5.79588001734407	2	Thailande	2013	I	PCR
Thai2013	8	0	NA	R2	experiment_2	5.79588001734407	2	Thailande	2013	I	NA
Thai2013	8	0	NA	R2	experiment_2	5.79588001734407	2	Thailande	2013	I	NA
Thai2013	8	0	NA	R2	experiment_2	5.79588001734407	2	Thailande	2013	I	NA
Thai2013	8	0	NA	R2	experiment_2	5.79588001734407	2	Thailande	2013	I	NA
Thai2013	8	1	1	R2	experiment_2	5.79588001734407	2	Thailande	2013	I	PCR
Thai2013	8	1	0	R2	experiment_2	5.79588001734407	2	Thailande	2013	I	PCR
Thai2013	8	NA	NA	R2	experiment_2	5.79588001734407	2	Thailande	2013	I	NA
Thai2013	8	1	0	R2	experiment_2	5.79588001734407	2	Thailande	2013	I	PCR
Thai2013	8	0	NA	R2	experiment_2	5.79588001734407	2	Thailande	2013	I	NA
Thai2013	8	1	1	R2	experiment_2	5.79588001734407	2	Thailande	2013	I	PCR
Thai2013	8	NA	NA	R2	experiment_2	5.79588001734407	2	Thailande	2013	I	NA
Thai2013	8	1	1	R2	experiment_2	5.79588001734407	2	Thailande	2013	I	PCR
Thai2013	8	1	0	R2	experiment_2	5.79588001734407	2	Thailande	2013	I	PCR
Thai2013	8	0	NA	R2	experiment_2	5.79588001734407	2	Thailande	2013	I	NA
Thai2013	8	NA	NA	R2	experiment_2	5.79588001734407	2	Thailande	2013	I	NA
Thai2013	8	1	1	R2	experiment_2	5.79588001734407	2	Thailande	2013	I	PCR
Thai2013	8	1	1	R2	experiment_2	5.79588001734407	2	Thailande	2013	I	PCR
Thai2013	8	1	1	R2	experiment_2	5.79588001734407	2	Thailande	2013	I	PCR
Thai2013	8	1	1	R2	experiment_2	5.79588001734407	2	Thailande	2013	I	PCR
Thai2013	8	0	NA	R2	experiment_2	5.79588001734407	2	Thailande	2013	I	NA
Thai2013	8	0	NA	R2	experiment_2	5.79588001734407	2	Thailande	2013	I	NA
Thai2013	8	NA	NA	R2	experiment_2	5.79588001734407	2	Thailande	2013	I	NA
Thai2013	8	1	0	R2	experiment_2	5.79588001734407	2	Thailande	2013	I	PCR
Thai2013	8	1	1	R2	experiment_2	5.79588001734407	2	Thailande	2013	I	PCR
Thai2013	12	0	NA	R1	experiment_2	5.79588001734407	2	Thailande	2013	I	NA
Thai2013	12	1	1	R1	experiment_2	5.79588001734407	2	Thailande	2013	I	PCR
Thai2013	12	1	1	R1	experiment_2	5.79588001734407	2	Thailande	2013	I	PCR
Thai2013	12	0	NA	R1	experiment_2	5.79588001734407	2	Thailande	2013	I	NA
Thai2013	12	1	1	R1	experiment_2	5.79588001734407	2	Thailande	2013	I	PCR
Thai2013	12	1	1	R1	experiment_2	5.79588001734407	2	Thailande	2013	I	PCR
Thai2013	12	0	NA	R1	experiment_2	5.79588001734407	2	Thailande	2013	I	NA
Thai2013	12	1	1	R1	experiment_2	5.79588001734407	2	Thailande	2013	I	NA
Thai2013	12	1	1	R1	experiment_2	5.79588001734407	2	Thailande	2013	I	NA
Thai2013	12	1	1	R1	experiment_2	5.79588001734407	2	Thailande	2013	I	PCR
Thai2013	12	NA	NA	R1	experiment_2	5.79588001734407	2	Thailande	2013	I	NA
Thai2013	12	NA	NA	R1	experiment_2	5.79588001734407	2	Thailande	2013	I	NA
Thai2013	12	1	1	R1	experiment_2	5.79588001734407	2	Thailande	2013	I	PCR
Thai2013	12	NA	NA	R1	experiment_2	5.79588001734407	2	Thailande	2013	I	NA
Thai2013	12	1	1	R1	experiment_2	5.79588001734407	2	Thailande	2013	I	PCR
Thai2013	12	1	1	R1	experiment_2	5.79588001734407	2	Thailande	2013	I	NA
Thai2013	12	1	1	R1	experiment_2	5.79588001734407	2	Thailande	2013	I	NA
Thai2013	12	1	1	R1	experiment_2	5.79588001734407	2	Thailande	2013	I	PCR
Thai2013	12	1	1	R1	experiment_2	5.79588001734407	2	Thailande	2013	I	NA
Thai2013	12	1	1	R1	experiment_2	5.79588001734407	2	Thailande	2013	I	PCR
Thai2013	12	1	1	R1	experiment_2	5.79588001734407	2	Thailande	2013	I	PCR
Thai2013	12	1	1	R1	experiment_2	5.79588001734407	2	Thailande	2013	I	PCR
Thai2013	12	1	1	R1	experiment_2	5.79588001734407	2	Thailande	2013	I	PCR
Thai2013	12	1	1	R1	experiment_2	5.79588001734407	2	Thailande	2013	I	NA
Thai2013	12	1	1	R1	experiment_2	5.79588001734407	2	Thailande	2013	I	NA
Thai2013	12	1	1	R1	experiment_2	5.79588001734407	2	Thailande	2013	I	PCR
Thai2013	12	0	NA	R1	experiment_2	5.79588001734407	2	Thailande	2013	I	NA
Thai2013	12	0	NA	R1	experiment_2	5.79588001734407	2	Thailande	2013	I	NA
Thai2013	12	1	1	R1	experiment_2	5.79588001734407	2	Thailande	2013	I	PCR
Thai2013	12	0	NA	R1	experiment_2	5.79588001734407	2	Thailande	2013	I	NA
Thai2013	12	1	1	R1	experiment_2	5.79588001734407	2	Thailande	2013	I	NA
Thai2013	12	1	1	R1	experiment_2	5.79588001734407	2	Thailande	2013	I	PCR
Thai2013	18	NA	NA	NA	experiment_2	5.79588001734407	2	Thailande	2013	I	NA
Thai2013	18	1	1	NA	experiment_2	5.79588001734407	2	Thailande	2013	I	NA
Thai2013	18	1	1	NA	experiment_2	5.79588001734407	2	Thailande	2013	I	NA
Thai2013	18	1	1	NA	experiment_2	5.79588001734407	2	Thailande	2013	I	NA
Thai2013	18	1	1	NA	experiment_2	5.79588001734407	2	Thailande	2013	I	NA
Thai2013	18	0	NA	NA	experiment_2	5.79588001734407	2	Thailande	2013	I	NA
Thai2013	18	1	1	NA	experiment_2	5.79588001734407	2	Thailande	2013	I	NA
Thai2013	18	0	NA	NA	experiment_2	5.79588001734407	2	Thailande	2013	I	NA
Thai2013	18	1	1	NA	experiment_2	5.79588001734407	2	Thailande	2013	I	NA
Thai2013	18	1	1	NA	experiment_2	5.79588001734407	2	Thailande	2013	I	NA
Thai2013	18	0	NA	NA	experiment_2	5.79588001734407	2	Thailande	2013	I	NA
Thai2013	18	0	NA	NA	experiment_2	5.79588001734407	2	Thailande	2013	I	NA
Thai2013	18	1	1	NA	experiment_2	5.79588001734407	2	Thailande	2013	I	NA
Thai2013	18	1	1	NA	experiment_2	5.79588001734407	2	Thailande	2013	I	NA
Thai2010a	4	1	0	R2	experiment_2	5.74036268949424	5	Thailande	2010	I	NA
Thai2010a	4	1	0	R2	experiment_2	5.74036268949424	5	Thailande	2010	I	NA
Thai2010a	4	0	NA	R2	experiment_2	5.74036268949424	5	Thailande	2010	I	NA
Thai2010a	4	0	NA	R2	experiment_2	5.74036268949424	5	Thailande	2010	I	NA
Thai2010a	4	0	NA	R2	experiment_2	5.74036268949424	5	Thailande	2010	I	NA
Thai2010a	4	0	NA	R2	experiment_2	5.74036268949424	5	Thailande	2010	I	NA
Thai2010a	4	0	NA	R2	experiment_2	5.74036268949424	5	Thailande	2010	I	NA
Thai2010a	4	1	0	R2	experiment_2	5.74036268949424	5	Thailande	2010	I	NA
Thai2010a	4	0	NA	R2	experiment_2	5.74036268949424	5	Thailande	2010	I	NA
Thai2010a	4	1	0	R2	experiment_2	5.74036268949424	5	Thailande	2010	I	NA
Thai2010a	4	1	0	R2	experiment_2	5.74036268949424	5	Thailande	2010	I	NA
Thai2010a	4	0	NA	R2	experiment_2	5.74036268949424	5	Thailande	2010	I	NA
Thai2010a	4	0	NA	R2	experiment_2	5.74036268949424	5	Thailande	2010	I	NA
Thai2010a	4	0	NA	R2	experiment_2	5.74036268949424	5	Thailande	2010	I	NA
Thai2010a	4	1	0	R2	experiment_2	5.74036268949424	5	Thailande	2010	I	NA
Thai2010a	4	1	1	R2	experiment_2	5.74036268949424	5	Thailande	2010	I	NA
Thai2010a	4	1	0	R2	experiment_2	5.74036268949424	5	Thailande	2010	I	NA
Thai2010a	4	0	NA	R2	experiment_2	5.74036268949424	5	Thailande	2010	I	NA
Thai2010a	4	1	0	R2	experiment_2	5.74036268949424	5	Thailande	2010	I	NA
Thai2010a	4	0	NA	R2	experiment_2	5.74036268949424	5	Thailande	2010	I	NA
Thai2010a	4	0	NA	R2	experiment_2	5.74036268949424	5	Thailande	2010	I	NA
Thai2010a	4	1	0	R2	experiment_2	5.74036268949424	5	Thailande	2010	I	NA
Thai2010a	4	0	NA	R2	experiment_2	5.74036268949424	5	Thailande	2010	I	NA
Thai2010a	4	1	0	R2	experiment_2	5.74036268949424	5	Thailande	2010	I	NA
Thai2010a	4	1	0	R2	experiment_2	5.74036268949424	5	Thailande	2010	I	NA
Thai2010a	4	1	0	R2	experiment_2	5.74036268949424	5	Thailande	2010	I	NA
Thai2010a	4	1	0	R2	experiment_2	5.74036268949424	5	Thailande	2010	I	NA
Thai2010a	4	0	NA	R2	experiment_2	5.74036268949424	5	Thailande	2010	I	NA
Thai2010a	4	1	0	R2	experiment_2	5.74036268949424	5	Thailande	2010	I	NA
Thai2010a	4	1	1	R2	experiment_2	5.74036268949424	5	Thailande	2010	I	NA
Thai2010a	6	1	1	R2	experiment_2	5.74036268949424	5	Thailande	2010	I	NA
Thai2010a	6	0	NA	R2	experiment_2	5.74036268949424	5	Thailande	2010	I	NA
Thai2010a	6	1	1	R2	experiment_2	5.74036268949424	5	Thailande	2010	I	NA
Thai2010a	6	1	NA	R2	experiment_2	5.74036268949424	5	Thailande	2010	I	NA
Thai2010a	6	1	1	R2	experiment_2	5.74036268949424	5	Thailande	2010	I	NA
Thai2010a	6	0	NA	R2	experiment_2	5.74036268949424	5	Thailande	2010	I	NA
Thai2010a	6	0	NA	R2	experiment_2	5.74036268949424	5	Thailande	2010	I	NA
Thai2010a	6	1	1	R2	experiment_2	5.74036268949424	5	Thailande	2010	I	NA
Thai2010a	6	1	1	R2	experiment_2	5.74036268949424	5	Thailande	2010	I	NA
Thai2010a	6	1	1	R2	experiment_2	5.74036268949424	5	Thailande	2010	I	NA
Thai2010a	6	1	NA	R2	experiment_2	5.74036268949424	5	Thailande	2010	I	NA
Thai2010a	6	1	1	R2	experiment_2	5.74036268949424	5	Thailande	2010	I	NA
Thai2010a	6	0	NA	R2	experiment_2	5.74036268949424	5	Thailande	2010	I	NA
Thai2010a	6	1	NA	R2	experiment_2	5.74036268949424	5	Thailande	2010	I	NA
Thai2010a	6	1	1	R2	experiment_2	5.74036268949424	5	Thailande	2010	I	NA
Thai2010a	6	0	NA	R2	experiment_2	5.74036268949424	5	Thailande	2010	I	NA
Thai2010a	6	1	0	R2	experiment_2	5.74036268949424	5	Thailande	2010	I	NA
Thai2010a	6	0	NA	R2	experiment_2	5.74036268949424	5	Thailande	2010	I	NA
Thai2010a	6	0	NA	R2	experiment_2	5.74036268949424	5	Thailande	2010	I	NA
Thai2010a	6	1	1	R2	experiment_2	5.74036268949424	5	Thailande	2010	I	NA
Thai2010a	8	1	1	R1	experiment_2	5.74036268949424	5	Thailande	2010	I	NA
Thai2010a	8	1	1	R1	experiment_2	5.74036268949424	5	Thailande	2010	I	NA
Thai2010a	8	0	NA	R1	experiment_2	5.74036268949424	5	Thailande	2010	I	NA
Thai2010a	8	1	1	R1	experiment_2	5.74036268949424	5	Thailande	2010	I	NA
Thai2010a	8	1	1	R1	experiment_2	5.74036268949424	5	Thailande	2010	I	NA
Thai2010a	8	1	1	R1	experiment_2	5.74036268949424	5	Thailande	2010	I	NA
Thai2010a	8	1	1	R1	experiment_2	5.74036268949424	5	Thailande	2010	I	PCR
Thai2010a	8	1	1	R1	experiment_2	5.74036268949424	5	Thailande	2010	I	NA
Thai2010a	8	NA	NA	R1	experiment_2	5.74036268949424	5	Thailande	2010	I	NA
Thai2010a	8	1	1	R1	experiment_2	5.74036268949424	5	Thailande	2010	I	PCR
Thai2010a	8	1	1	R1	experiment_2	5.74036268949424	5	Thailande	2010	I	NA
Thai2010a	8	1	1	R1	experiment_2	5.74036268949424	5	Thailande	2010	I	NA
Thai2010a	8	1	1	R1	experiment_2	5.74036268949424	5	Thailande	2010	I	NA
Thai2010a	8	0	NA	R1	experiment_2	5.74036268949424	5	Thailande	2010	I	NA
Thai2010a	8	0	NA	R1	experiment_2	5.74036268949424	5	Thailande	2010	I	NA
Thai2010a	8	1	1	R1	experiment_2	5.74036268949424	5	Thailande	2010	I	NA
Thai2010a	8	1	1	R1	experiment_2	5.74036268949424	5	Thailande	2010	I	NA
Thai2010a	8	1	1	R1	experiment_2	5.74036268949424	5	Thailande	2010	I	NA
Thai2010a	8	1	1	R1	experiment_2	5.74036268949424	5	Thailande	2010	I	PCR
Thai2010a	8	1	1	R1	experiment_2	5.74036268949424	5	Thailande	2010	I	NA
Thai2010a	8	1	1	R1	experiment_2	5.74036268949424	5	Thailande	2010	I	NA
Thai2010a	8	1	1	R1	experiment_2	5.74036268949424	5	Thailande	2010	I	NA
Thai2010a	8	1	0	R1	experiment_2	5.74036268949424	5	Thailande	2010	I	NA
Thai2010a	8	1	1	R1	experiment_2	5.74036268949424	5	Thailande	2010	I	NA
Thai2010a	8	1	1	R1	experiment_2	5.74036268949424	5	Thailande	2010	I	NA
Thai2010a	8	1	1	R1	experiment_2	5.74036268949424	5	Thailande	2010	I	NA
Thai2010a	12	0	NA	R1	experiment_2	5.74036268949424	5	Thailande	2010	I	NA
Thai2010a	12	0	NA	R1	experiment_2	5.74036268949424	5	Thailande	2010	I	NA
Thai2010a	12	1	1	R1	experiment_2	5.74036268949424	5	Thailande	2010	I	NA
Thai2010a	12	1	1	R1	experiment_2	5.74036268949424	5	Thailande	2010	I	NA
Thai2010a	12	NA	NA	R1	experiment_2	5.74036268949424	5	Thailande	2010	I	NA
Thai2010a	12	1	1	R1	experiment_2	5.74036268949424	5	Thailande	2010	I	NA
Thai2010a	12	NA	NA	R1	experiment_2	5.74036268949424	5	Thailande	2010	I	NA
Thai2010a	12	1	1	R1	experiment_2	5.74036268949424	5	Thailande	2010	I	NA
Thai2010a	12	NA	NA	R1	experiment_2	5.74036268949424	5	Thailande	2010	I	NA
Thai2010a	12	1	1	R1	experiment_2	5.74036268949424	5	Thailande	2010	I	NA
Thai2010a	12	0	NA	R1	experiment_2	5.74036268949424	5	Thailande	2010	I	NA
Thai2010a	12	0	NA	R1	experiment_2	5.74036268949424	5	Thailande	2010	I	NA
Thai2010a	12	1	1	R1	experiment_2	5.74036268949424	5	Thailande	2010	I	NA
Thai2010a	12	1	1	R1	experiment_2	5.74036268949424	5	Thailande	2010	I	NA
Thai2010a	12	1	1	R1	experiment_2	5.74036268949424	5	Thailande	2010	I	NA
Thai2010a	12	1	1	R1	experiment_2	5.74036268949424	5	Thailande	2010	I	NA
Thai2010a	12	1	1	R1	experiment_2	5.74036268949424	5	Thailande	2010	I	NA
Thai2010a	12	1	1	R1	experiment_2	5.74036268949424	5	Thailande	2010	I	NA
Thai2010a	12	1	1	R1	experiment_2	5.74036268949424	5	Thailande	2010	I	NA
Thai2010a	12	1	1	R1	experiment_2	5.74036268949424	5	Thailande	2010	I	NA
Thai2010a	12	0	NA	R1	experiment_2	5.74036268949424	5	Thailande	2010	I	NA
Thai2010a	12	1	1	R1	experiment_2	5.74036268949424	5	Thailande	2010	I	NA
Thai2010a	12	1	1	R1	experiment_2	5.74036268949424	5	Thailande	2010	I	NA
Thai2010a	12	1	1	R1	experiment_2	5.74036268949424	5	Thailande	2010	I	NA
Thai2010a	12	1	1	R1	experiment_2	5.74036268949424	5	Thailande	2010	I	NA
Thai2010a	18	1	1	R3	experiment_2	5.74036268949424	5	Thailande	2010	I	NA
Thai2010a	18	0	NA	R3	experiment_2	5.74036268949424	5	Thailande	2010	I	NA
Thai2010a	18	1	1	R3	experiment_2	5.74036268949424	5	Thailande	2010	I	NA
Thai2010a	18	1	1	R3	experiment_2	5.74036268949424	5	Thailande	2010	I	NA
Thai2010a	18	0	NA	R3	experiment_2	5.74036268949424	5	Thailande	2010	I	NA
Thai2010a	18	1	1	R3	experiment_2	5.74036268949424	5	Thailande	2010	I	NA
Thai2010a	18	1	0	R3	experiment_2	5.74036268949424	5	Thailande	2010	I	NA
Thai2010a	18	1	1	R3	experiment_2	5.74036268949424	5	Thailande	2010	I	NA
Thai2010a	18	0	NA	R3	experiment_2	5.74036268949424	5	Thailande	2010	I	NA
Thai2010a	18	0	NA	R3	experiment_2	5.74036268949424	5	Thailande	2010	I	NA
Thai2010a	18	1	1	R3	experiment_2	5.74036268949424	5	Thailande	2010	I	NA
Thai2010a	18	1	1	R3	experiment_2	5.74036268949424	5	Thailande	2010	I	NA
Thai2010a	18	0	NA	R3	experiment_2	5.74036268949424	5	Thailande	2010	I	NA
Thai2010a	18	1	1	R3	experiment_2	5.74036268949424	5	Thailande	2010	I	NA
Thai2010a	18	1	1	R3	experiment_2	5.74036268949424	5	Thailande	2010	I	PCR
Thai2010a	18	0	NA	R3	experiment_2	5.74036268949424	5	Thailande	2010	I	NA
Thai2010a	18	1	1	R3	experiment_2	5.74036268949424	5	Thailande	2010	I	NA
Thai2010a	18	1	1	R3	experiment_2	5.74036268949424	5	Thailande	2010	I	NA
Thai2010a	18	1	1	R3	experiment_2	5.74036268949424	5	Thailande	2010	I	NA
Thai2010a	18	1	1	R3	experiment_2	5.74036268949424	5	Thailande	2010	I	PCR
Thai2010a	18	1	1	R3	experiment_2	5.74036268949424	5	Thailande	2010	I	NA
Thai2010b	4	1	0	R2	experiment_1	5.69897000433602	6	Thailande	2010	I	NA
Thai2010b	4	1	1	R2	experiment_1	5.69897000433602	6	Thailande	2010	I	NA
Thai2010b	4	1	0	R2	experiment_1	5.69897000433602	6	Thailande	2010	I	NA
Thai2010b	4	1	0	R2	experiment_1	5.69897000433602	6	Thailande	2010	I	NA
Thai2010b	4	1	0	R2	experiment_1	5.69897000433602	6	Thailande	2010	I	NA
Thai2010b	4	1	0	R2	experiment_1	5.69897000433602	6	Thailande	2010	I	NA
Thai2010b	4	1	0	R2	experiment_1	5.69897000433602	6	Thailande	2010	I	NA
Thai2010b	4	0	NA	R2	experiment_1	5.69897000433602	6	Thailande	2010	I	NA
Thai2010b	4	1	1	R2	experiment_1	5.69897000433602	6	Thailande	2010	I	NA
Thai2010b	4	1	1	R2	experiment_1	5.69897000433602	6	Thailande	2010	I	NA
Thai2010b	4	1	0	R2	experiment_1	5.69897000433602	6	Thailande	2010	I	NA
Thai2010b	4	1	0	R2	experiment_1	5.69897000433602	6	Thailande	2010	I	NA
Thai2010b	4	1	0	R2	experiment_1	5.69897000433602	6	Thailande	2010	I	NA
Thai2010b	4	1	0	R2	experiment_1	5.69897000433602	6	Thailande	2010	I	NA
Thai2010b	4	1	0	R2	experiment_1	5.69897000433602	6	Thailande	2010	I	NA
Thai2010b	4	1	0	R2	experiment_1	5.69897000433602	6	Thailande	2010	I	NA
Thai2010b	4	0	NA	R2	experiment_1	5.69897000433602	6	Thailande	2010	I	NA
Thai2010b	4	NA	NA	R2	experiment_1	5.69897000433602	6	Thailande	2010	I	NA
Thai2010b	4	NA	NA	R2	experiment_1	5.69897000433602	6	Thailande	2010	I	NA
Thai2010b	4	NA	NA	R2	experiment_1	5.69897000433602	6	Thailande	2010	I	NA
Thai2010b	4	1	0	R2	experiment_1	5.69897000433602	6	Thailande	2010	I	NA
Thai2010b	4	0	NA	R2	experiment_1	5.69897000433602	6	Thailande	2010	I	NA
Thai2010b	6	1	1	R3	experiment_1	5.69897000433602	6	Thailande	2010	I	NA
Thai2010b	6	1	1	R3	experiment_1	5.69897000433602	6	Thailande	2010	I	NA
Thai2010b	6	1	0	R3	experiment_1	5.69897000433602	6	Thailande	2010	I	NA
Thai2010b	6	1	0	R3	experiment_1	5.69897000433602	6	Thailande	2010	I	NA
Thai2010b	6	1	1	R3	experiment_1	5.69897000433602	6	Thailande	2010	I	NA
Thai2010b	6	1	1	R3	experiment_1	5.69897000433602	6	Thailande	2010	I	NA
Thai2010b	6	1	1	R3	experiment_1	5.69897000433602	6	Thailande	2010	I	NA
Thai2010b	6	1	1	R3	experiment_1	5.69897000433602	6	Thailande	2010	I	NA
Thai2010b	6	1	1	R3	experiment_1	5.69897000433602	6	Thailande	2010	I	NA
Thai2010b	6	0	NA	R3	experiment_1	5.69897000433602	6	Thailande	2010	I	NA
Thai2010b	6	1	1	R3	experiment_1	5.69897000433602	6	Thailande	2010	I	NA
Thai2010b	6	1	1	R3	experiment_1	5.69897000433602	6	Thailande	2010	I	NA
Thai2010b	6	1	1	R3	experiment_1	5.69897000433602	6	Thailande	2010	I	NA
Thai2010b	6	1	0	R3	experiment_1	5.69897000433602	6	Thailande	2010	I	NA
Thai2010b	6	1	0	R3	experiment_1	5.69897000433602	6	Thailande	2010	I	NA
Thai2010b	6	1	0	R3	experiment_1	5.69897000433602	6	Thailande	2010	I	NA
Thai2010b	6	1	0	R3	experiment_1	5.69897000433602	6	Thailande	2010	I	NA
Thai2010b	6	1	1	R3	experiment_1	5.69897000433602	6	Thailande	2010	I	NA
Thai2010b	6	0	0	R3	experiment_1	5.69897000433602	6	Thailande	2010	I	NA
Thai2010b	6	1	1	R3	experiment_1	5.69897000433602	6	Thailande	2010	I	NA
Thai2010b	6	1	1	R3	experiment_1	5.69897000433602	6	Thailande	2010	I	NA
Thai2010b	6	0	0	R3	experiment_1	5.69897000433602	6	Thailande	2010	I	NA
Thai2010b	6	1	1	R3	experiment_1	5.69897000433602	6	Thailande	2010	I	NA
Thai2010b	6	1	1	R3	experiment_1	5.69897000433602	6	Thailande	2010	I	NA
Thai2010b	6	1	1	R3	experiment_1	5.69897000433602	6	Thailande	2010	I	NA
Thai2010b	6	1	1	R3	experiment_1	5.69897000433602	6	Thailande	2010	I	NA
Thai2010b	6	1	1	R3	experiment_1	5.69897000433602	6	Thailande	2010	I	NA
Thai2010b	6	1	1	R3	experiment_1	5.69897000433602	6	Thailande	2010	I	NA
Thai2010b	6	1	1	R3	experiment_1	5.69897000433602	6	Thailande	2010	I	NA
Thai2010b	6	1	1	R3	experiment_1	5.69897000433602	6	Thailande	2010	I	NA
Thai2010b	6	0	NA	R3	experiment_1	5.69897000433602	6	Thailande	2010	I	NA
Thai2010b	8	1	1	R1	experiment_1	5.69897000433602	6	Thailande	2010	I	NA
Thai2010b	8	1	1	R1	experiment_1	5.69897000433602	6	Thailande	2010	I	NA
Thai2010b	8	1	1	R1	experiment_1	5.69897000433602	6	Thailande	2010	I	NA
Thai2010b	8	1	1	R1	experiment_1	5.69897000433602	6	Thailande	2010	I	NA
Thai2010b	8	1	1	R1	experiment_1	5.69897000433602	6	Thailande	2010	I	NA
Thai2010b	8	1	1	R1	experiment_1	5.69897000433602	6	Thailande	2010	I	NA
Thai2010b	8	1	1	R1	experiment_1	5.69897000433602	6	Thailande	2010	I	NA
Thai2010b	8	1	1	R1	experiment_1	5.69897000433602	6	Thailande	2010	I	NA
Thai2010b	8	1	1	R1	experiment_1	5.69897000433602	6	Thailande	2010	I	NA
Thai2010b	8	1	1	R1	experiment_1	5.69897000433602	6	Thailande	2010	I	NA
Thai2010b	8	1	1	R1	experiment_1	5.69897000433602	6	Thailande	2010	I	NA
Thai2010b	8	1	0	R1	experiment_1	5.69897000433602	6	Thailande	2010	I	NA
Thai2010b	8	1	1	R1	experiment_1	5.69897000433602	6	Thailande	2010	I	NA
Thai2010b	8	0	NA	R1	experiment_1	5.69897000433602	6	Thailande	2010	I	NA
Thai2010b	8	1	1	R1	experiment_1	5.69897000433602	6	Thailande	2010	I	NA
Thai2010b	8	1	1	R1	experiment_1	5.69897000433602	6	Thailande	2010	I	NA
Thai2010b	8	0	NA	R1	experiment_1	5.69897000433602	6	Thailande	2010	I	NA
Thai2010b	8	1	1	R1	experiment_1	5.69897000433602	6	Thailande	2010	I	NA
Thai2010b	8	1	1	R1	experiment_1	5.69897000433602	6	Thailande	2010	I	NA
Thai2010b	8	1	1	R1	experiment_1	5.69897000433602	6	Thailande	2010	I	NA
Thai2010b	8	1	1	R1	experiment_1	5.69897000433602	6	Thailande	2010	I	NA
Thai2010b	12	1	0	R2	experiment_1	5.69897000433602	6	Thailande	2010	I	NA
Thai2010b	12	1	1	R2	experiment_1	5.69897000433602	6	Thailande	2010	I	NA
Thai2010b	12	0	NA	R2	experiment_1	5.69897000433602	6	Thailande	2010	I	NA
Thai2010b	12	1	1	R2	experiment_1	5.69897000433602	6	Thailande	2010	I	NA
Thai2010b	12	1	1	R2	experiment_1	5.69897000433602	6	Thailande	2010	I	NA
Thai2010b	12	1	1	R2	experiment_1	5.69897000433602	6	Thailande	2010	I	NA
Thai2010b	12	1	1	R2	experiment_1	5.69897000433602	6	Thailande	2010	I	NA
Thai2010b	12	1	1	R2	experiment_1	5.69897000433602	6	Thailande	2010	I	NA
Thai2010b	12	1	1	R2	experiment_1	5.69897000433602	6	Thailande	2010	I	NA
Thai2010b	12	1	1	R2	experiment_1	5.69897000433602	6	Thailande	2010	I	NA
Thai2010b	12	1	1	R2	experiment_1	5.69897000433602	6	Thailande	2010	I	NA
Thai2010b	12	1	1	R2	experiment_1	5.69897000433602	6	Thailande	2010	I	NA
Thai2010b	12	1	1	R2	experiment_1	5.69897000433602	6	Thailande	2010	I	NA
Thai2010b	12	1	1	R2	experiment_1	5.69897000433602	6	Thailande	2010	I	NA
Thai2010b	12	1	1	R2	experiment_1	5.69897000433602	6	Thailande	2010	I	NA
Thai2010b	12	0	NA	R2	experiment_1	5.69897000433602	6	Thailande	2010	I	NA
Thai2010b	12	1	1	R2	experiment_1	5.69897000433602	6	Thailande	2010	I	NA
Thai2010b	12	1	1	R2	experiment_1	5.69897000433602	6	Thailande	2010	I	NA
Thai2010b	12	0	NA	R2	experiment_1	5.69897000433602	6	Thailande	2010	I	NA
Thai2010b	12	1	1	R2	experiment_1	5.69897000433602	6	Thailande	2010	I	NA
Thai2010b	12	1	1	R2	experiment_1	5.69897000433602	6	Thailande	2010	I	NA
Thai2010b	12	1	1	R2	experiment_1	5.69897000433602	6	Thailande	2010	I	NA
Thai2010b	12	0	NA	R2	experiment_1	5.69897000433602	6	Thailande	2010	I	NA
Thai2010b	18	1	1	R3	experiment_1	5.69897000433602	6	Thailande	2010	I	NA
Thai2010b	18	1	1	R3	experiment_1	5.69897000433602	6	Thailande	2010	I	NA
Thai2010b	18	1	1	R3	experiment_1	5.69897000433602	6	Thailande	2010	I	NA
Thai2010b	18	1	1	R3	experiment_1	5.69897000433602	6	Thailande	2010	I	NA
Thai2010b	18	1	1	R3	experiment_1	5.69897000433602	6	Thailande	2010	I	NA
Thai2010b	18	1	1	R3	experiment_1	5.69897000433602	6	Thailande	2010	I	NA
Thai2010b	18	1	1	R3	experiment_1	5.69897000433602	6	Thailande	2010	I	NA
Thai2010b	18	0	NA	R3	experiment_1	5.69897000433602	6	Thailande	2010	I	NA
Thai2010b	18	1	1	R3	experiment_1	5.69897000433602	6	Thailande	2010	I	NA
Thai2010b	18	1	1	R3	experiment_1	5.69897000433602	6	Thailande	2010	I	NA
Thai2010b	18	1	1	R3	experiment_1	5.69897000433602	6	Thailande	2010	I	NA
Thai2010b	18	1	1	R3	experiment_1	5.69897000433602	6	Thailande	2010	I	NA
Thai2010b	18	1	1	R3	experiment_1	5.69897000433602	6	Thailande	2010	I	NA
Thai2010b	18	1	1	R3	experiment_1	5.69897000433602	6	Thailande	2010	I	NA
Thai2010b	18	1	1	R3	experiment_1	5.69897000433602	6	Thailande	2010	I	NA
Thai2010b	18	1	1	R3	experiment_1	5.69897000433602	6	Thailande	2010	I	NA
Thai2010b	18	1	1	R3	experiment_1	5.69897000433602	6	Thailande	2010	I	NA
Thai2010b	18	1	1	R3	experiment_1	5.69897000433602	6	Thailande	2010	I	NA
Thai2010b	18	1	1	R3	experiment_1	5.69897000433602	6	Thailande	2010	I	NA
Thai2010b	18	1	1	R3	experiment_1	5.69897000433602	6	Thailande	2010	I	NA
Thai2010b	18	1	1	R3	experiment_1	5.69897000433602	6	Thailande	2010	I	NA
Thai2010b	18	1	1	R3	experiment_1	5.69897000433602	6	Thailande	2010	I	NA
Thai2010b	18	1	1	R3	experiment_1	5.69897000433602	6	Thailande	2010	I	NA
Thai2010b	18	1	1	R3	experiment_1	5.69897000433602	6	Thailande	2010	I	NA
Gabon2012	4	0	NA	R1	experiment_1	5.82151352840477	5	Gabon	2012	NA	NA
Gabon2012	4	0	NA	R1	experiment_1	5.82151352840477	5	Gabon	2012	NA	NA
Gabon2012	4	0	NA	R1	experiment_1	5.82151352840477	5	Gabon	2012	NA	NA
Gabon2012	4	1	0	R1	experiment_1	5.82151352840477	5	Gabon	2012	NA	NA
Gabon2012	4	0	NA	R1	experiment_1	5.82151352840477	5	Gabon	2012	NA	NA
Gabon2012	4	1	0	R1	experiment_1	5.82151352840477	5	Gabon	2012	NA	NA
Gabon2012	4	1	0	R1	experiment_1	5.82151352840477	5	Gabon	2012	NA	NA
Gabon2012	4	0	NA	R1	experiment_1	5.82151352840477	5	Gabon	2012	NA	NA
Gabon2012	4	0	NA	R1	experiment_1	5.82151352840477	5	Gabon	2012	NA	NA
Gabon2012	4	1	0	R1	experiment_1	5.82151352840477	5	Gabon	2012	NA	NA
Gabon2012	4	1	0	R1	experiment_1	5.82151352840477	5	Gabon	2012	NA	NA
Gabon2012	4	1	0	R1	experiment_1	5.82151352840477	5	Gabon	2012	NA	NA
Gabon2012	4	1	0	R1	experiment_1	5.82151352840477	5	Gabon	2012	NA	NA
Gabon2012	4	1	1	R1	experiment_1	5.82151352840477	5	Gabon	2012	NA	NA
Gabon2012	4	0	NA	R1	experiment_1	5.82151352840477	5	Gabon	2012	NA	NA
Gabon2012	4	0	NA	R1	experiment_1	5.82151352840477	5	Gabon	2012	NA	NA
Gabon2012	4	1	0	R1	experiment_1	5.82151352840477	5	Gabon	2012	NA	NA
Gabon2012	4	1	1	R1	experiment_1	5.82151352840477	5	Gabon	2012	NA	NA
Gabon2012	4	0	NA	R1	experiment_1	5.82151352840477	5	Gabon	2012	NA	NA
Gabon2012	4	0	NA	R1	experiment_1	5.82151352840477	5	Gabon	2012	NA	NA
Gabon2012	4	0	NA	R1	experiment_1	5.82151352840477	5	Gabon	2012	NA	NA
Gabon2012	4	0	NA	R1	experiment_1	5.82151352840477	5	Gabon	2012	NA	NA
Gabon2012	4	0	NA	R1	experiment_1	5.82151352840477	5	Gabon	2012	NA	NA
Gabon2012	4	0	NA	R1	experiment_1	5.82151352840477	5	Gabon	2012	NA	NA
Gabon2012	4	1	0	R1	experiment_1	5.82151352840477	5	Gabon	2012	NA	NA
Gabon2012	4	0	NA	R1	experiment_1	5.82151352840477	5	Gabon	2012	NA	NA
Gabon2012	4	1	0	R1	experiment_1	5.82151352840477	5	Gabon	2012	NA	NA
Gabon2012	4	0	NA	R1	experiment_1	5.82151352840477	5	Gabon	2012	NA	NA
Gabon2012	4	1	0	R1	experiment_1	5.82151352840477	5	Gabon	2012	NA	NA
Gabon2012	4	0	NA	R1	experiment_1	5.82151352840477	5	Gabon	2012	NA	NA
Gabon2012	6	0	NA	R2	experiment_1	5.82151352840477	5	Gabon	2012	NA	NA
Gabon2012	6	0	NA	R2	experiment_1	5.82151352840477	5	Gabon	2012	NA	NA
Gabon2012	6	1	0	R2	experiment_1	5.82151352840477	5	Gabon	2012	NA	NA
Gabon2012	6	1	0	R2	experiment_1	5.82151352840477	5	Gabon	2012	NA	NA
Gabon2012	6	0	NA	R2	experiment_1	5.82151352840477	5	Gabon	2012	NA	NA
Gabon2012	6	0	NA	R2	experiment_1	5.82151352840477	5	Gabon	2012	NA	NA
Gabon2012	6	0	NA	R2	experiment_1	5.82151352840477	5	Gabon	2012	NA	NA
Gabon2012	6	1	1	R2	experiment_1	5.82151352840477	5	Gabon	2012	NA	NA
Gabon2012	6	1	1	R2	experiment_1	5.82151352840477	5	Gabon	2012	NA	NA
Gabon2012	6	1	0	R2	experiment_1	5.82151352840477	5	Gabon	2012	NA	NA
Gabon2012	6	0	NA	R2	experiment_1	5.82151352840477	5	Gabon	2012	NA	NA
Gabon2012	6	1	1	R2	experiment_1	5.82151352840477	5	Gabon	2012	NA	NA
Gabon2012	6	0	NA	R2	experiment_1	5.82151352840477	5	Gabon	2012	NA	NA
Gabon2012	6	1	0	R2	experiment_1	5.82151352840477	5	Gabon	2012	NA	NA
Gabon2012	6	0	NA	R2	experiment_1	5.82151352840477	5	Gabon	2012	NA	NA
Gabon2012	6	1	1	R2	experiment_1	5.82151352840477	5	Gabon	2012	NA	NA
Gabon2012	6	0	NA	R2	experiment_1	5.82151352840477	5	Gabon	2012	NA	NA
Gabon2012	6	0	NA	R2	experiment_1	5.82151352840477	5	Gabon	2012	NA	NA
Gabon2012	6	1	1	R2	experiment_1	5.82151352840477	5	Gabon	2012	NA	NA
Gabon2012	6	0	NA	R2	experiment_1	5.82151352840477	5	Gabon	2012	NA	NA
Gabon2012	6	0	NA	R2	experiment_1	5.82151352840477	5	Gabon	2012	NA	NA
Gabon2012	6	1	1	R2	experiment_1	5.82151352840477	5	Gabon	2012	NA	NA
Gabon2012	6	0	NA	R2	experiment_1	5.82151352840477	5	Gabon	2012	NA	NA
Gabon2012	6	0	NA	R2	experiment_1	5.82151352840477	5	Gabon	2012	NA	NA
Gabon2012	6	1	1	R2	experiment_1	5.82151352840477	5	Gabon	2012	NA	NA
Gabon2012	6	1	0	R2	experiment_1	5.82151352840477	5	Gabon	2012	NA	NA
Gabon2012	6	0	NA	R2	experiment_1	5.82151352840477	5	Gabon	2012	NA	NA
Gabon2012	6	0	NA	R2	experiment_1	5.82151352840477	5	Gabon	2012	NA	NA
Gabon2012	6	0	NA	R2	experiment_1	5.82151352840477	5	Gabon	2012	NA	NA
Gabon2012	6	0	NA	R2	experiment_1	5.82151352840477	5	Gabon	2012	NA	NA
Gabon2012	6	0	NA	R2	experiment_1	5.82151352840477	5	Gabon	2012	NA	NA
Gabon2012	8	1	1	NA	experiment_1	5.82151352840477	5	Gabon	2012	NA	NA
Gabon2012	8	0	NA	NA	experiment_1	5.82151352840477	5	Gabon	2012	NA	NA
Gabon2012	8	0	NA	NA	experiment_1	5.82151352840477	5	Gabon	2012	NA	NA
Gabon2012	8	0	NA	NA	experiment_1	5.82151352840477	5	Gabon	2012	NA	NA
Gabon2012	8	1	0	NA	experiment_1	5.82151352840477	5	Gabon	2012	NA	NA
Gabon2012	8	1	1	NA	experiment_1	5.82151352840477	5	Gabon	2012	NA	NA
Gabon2012	8	0	NA	NA	experiment_1	5.82151352840477	5	Gabon	2012	NA	NA
Gabon2012	8	0	NA	NA	experiment_1	5.82151352840477	5	Gabon	2012	NA	NA
Gabon2012	8	0	NA	NA	experiment_1	5.82151352840477	5	Gabon	2012	NA	NA
Gabon2012	8	0	NA	NA	experiment_1	5.82151352840477	5	Gabon	2012	NA	NA
Gabon2012	8	1	1	NA	experiment_1	5.82151352840477	5	Gabon	2012	NA	NA
Gabon2012	8	1	0	NA	experiment_1	5.82151352840477	5	Gabon	2012	NA	NA
Gabon2012	8	1	1	NA	experiment_1	5.82151352840477	5	Gabon	2012	NA	NA
Gabon2012	8	1	0	NA	experiment_1	5.82151352840477	5	Gabon	2012	NA	NA
Gabon2012	8	1	0	NA	experiment_1	5.82151352840477	5	Gabon	2012	NA	NA
Gabon2012	8	0	NA	NA	experiment_1	5.82151352840477	5	Gabon	2012	NA	NA
Gabon2012	8	0	NA	NA	experiment_1	5.82151352840477	5	Gabon	2012	NA	NA
Gabon2012	8	1	1	NA	experiment_1	5.82151352840477	5	Gabon	2012	NA	NA
Gabon2012	8	0	NA	NA	experiment_1	5.82151352840477	5	Gabon	2012	NA	NA
Gabon2012	8	1	1	NA	experiment_1	5.82151352840477	5	Gabon	2012	NA	NA
Gabon2012	8	1	1	NA	experiment_1	5.82151352840477	5	Gabon	2012	NA	NA
Gabon2012	8	0	NA	NA	experiment_1	5.82151352840477	5	Gabon	2012	NA	NA
Gabon2012	8	1	1	NA	experiment_1	5.82151352840477	5	Gabon	2012	NA	NA
Gabon2012	12	1	1	R3	experiment_1	5.82151352840477	5	Gabon	2012	NA	NA
Gabon2012	12	0	NA	R3	experiment_1	5.82151352840477	5	Gabon	2012	NA	NA
Gabon2012	12	1	1	R3	experiment_1	5.82151352840477	5	Gabon	2012	NA	NA
Gabon2012	12	1	1	R3	experiment_1	5.82151352840477	5	Gabon	2012	NA	NA
Gabon2012	12	1	1	R3	experiment_1	5.82151352840477	5	Gabon	2012	NA	NA
Gabon2012	12	1	1	R3	experiment_1	5.82151352840477	5	Gabon	2012	NA	NA
Gabon2012	12	1	1	R3	experiment_1	5.82151352840477	5	Gabon	2012	NA	NA
Gabon2012	12	1	1	R3	experiment_1	5.82151352840477	5	Gabon	2012	NA	NA
Gabon2012	12	1	0	R3	experiment_1	5.82151352840477	5	Gabon	2012	NA	NA
Gabon2012	12	0	NA	R3	experiment_1	5.82151352840477	5	Gabon	2012	NA	NA
Gabon2012	12	0	NA	R3	experiment_1	5.82151352840477	5	Gabon	2012	NA	NA
Gabon2012	12	0	NA	R3	experiment_1	5.82151352840477	5	Gabon	2012	NA	NA
Gabon2012	12	0	NA	R3	experiment_1	5.82151352840477	5	Gabon	2012	NA	NA
Gabon2012	12	1	1	R3	experiment_1	5.82151352840477	5	Gabon	2012	NA	NA
Gabon2012	12	1	1	R3	experiment_1	5.82151352840477	5	Gabon	2012	NA	NA
Gabon2012	12	1	1	R3	experiment_1	5.82151352840477	5	Gabon	2012	NA	NA
Gabon2012	12	0	NA	R3	experiment_1	5.82151352840477	5	Gabon	2012	NA	NA
Gabon2012	12	1	1	R3	experiment_1	5.82151352840477	5	Gabon	2012	NA	NA
Gabon2012	12	1	1	R3	experiment_1	5.82151352840477	5	Gabon	2012	NA	NA
Gabon2012	12	0	NA	R3	experiment_1	5.82151352840477	5	Gabon	2012	NA	NA
Gabon2012	12	1	1	R3	experiment_1	5.82151352840477	5	Gabon	2012	NA	NA
Gabon2012	12	1	1	R3	experiment_1	5.82151352840477	5	Gabon	2012	NA	NA
Gabon2012	18	1	0	R1	experiment_1	5.82151352840477	5	Gabon	2012	NA	NA
Gabon2012	18	0	0	R1	experiment_1	5.82151352840477	5	Gabon	2012	NA	NA
Gabon2012	18	1	1	R1	experiment_1	5.82151352840477	5	Gabon	2012	NA	NA
Gabon2012	18	1	1	R1	experiment_1	5.82151352840477	5	Gabon	2012	NA	NA
Gabon2012	18	1	1	R1	experiment_1	5.82151352840477	5	Gabon	2012	NA	NA
Gabon2012	18	1	1	R1	experiment_1	5.82151352840477	5	Gabon	2012	NA	NA
Gabon2012	18	1	1	R1	experiment_1	5.82151352840477	5	Gabon	2012	NA	NA
Gabon2012	18	1	1	R1	experiment_1	5.82151352840477	5	Gabon	2012	NA	NA
Gabon2012	18	1	1	R1	experiment_1	5.82151352840477	5	Gabon	2012	NA	NA
Gabon2012	18	1	1	R1	experiment_1	5.82151352840477	5	Gabon	2012	NA	NA
Gabon2012	18	1	1	R1	experiment_1	5.82151352840477	5	Gabon	2012	NA	NA
Gabon2012	18	1	1	R1	experiment_1	5.82151352840477	5	Gabon	2012	NA	NA
Gabon2012	18	1	1	R1	experiment_1	5.82151352840477	5	Gabon	2012	NA	NA
Gabon2012	18	1	1	R1	experiment_1	5.82151352840477	5	Gabon	2012	NA	NA
Gabon2012	18	1	1	R1	experiment_1	5.82151352840477	5	Gabon	2012	NA	NA
Gabon2012	18	1	1	R1	experiment_1	5.82151352840477	5	Gabon	2012	NA	NA
Gabon2012	18	1	1	R1	experiment_1	5.82151352840477	5	Gabon	2012	NA	NA
Gabon2012	18	1	1	R1	experiment_1	5.82151352840477	5	Gabon	2012	NA	NA
Gabon2012	18	1	1	R1	experiment_1	5.82151352840477	5	Gabon	2012	NA	NA
Gabon2012	18	1	1	R1	experiment_1	5.82151352840477	5	Gabon	2012	NA	NA
Gabon2012	18	1	1	R1	experiment_1	5.82151352840477	5	Gabon	2012	NA	NA
Gabon2012	18	1	1	R1	experiment_1	5.82151352840477	5	Gabon	2012	NA	NA
Gabon2012	18	1	1	R1	experiment_1	5.82151352840477	5	Gabon	2012	NA	NA
Gabon2012	18	1	1	R1	experiment_1	5.82151352840477	5	Gabon	2012	NA	NA
Gabon2012	18	1	1	R1	experiment_1	5.82151352840477	5	Gabon	2012	NA	NA
