# Supplementary material for: Epidemiological significance of dengue virus genetic variation in mosquito infection dynamics
Source: PLoS Pathog. 2018 Jul 13;14(7):e1007187. doi: 10.1371/journal.ppat.1007187 (PMC6059494; doi:10.1371/journal.ppat.1007187)
Supplement: S3 File — The file provides code lines used to analyze the experimental data and perform data visualization. The R code lines only refer to the procedure of systemic infection modeling and the AIC-based method to compare systemic infection across isolates. This document can be opened in Rstudio [73] with S2 File as the input file. (RMD) [file ppat.1007187.s009.Rmd]

---
title: "Supplementary file 2"
author: "Fontaine et al"
date: "June 2018"
output: word_document
---

```{r setup, include=FALSE}
knitr::opts_chunk$set(echo = TRUE)

setwd("") #set your working directory path here.

library(gdata)
library(ggplot2)
library(plyr)
library(reshape2)
library(dplyr)
library(svglite)
library(Hmisc)
library(stringr)
library(knitr)
library(gridExtra)
library(ggrepel)
library(pander)
library(faraway)
library(partitions)
library(subplex)

```


#Import data
```{r, echo=T, include=T, fig.width=9, fig.height=6}

#Import data:
data <- read.table("Supplementary_file1.txt", h=T) 

```


#Calculate systemic infection prevalences
```{r, echo=T, include=T, fig.width=9, fig.height=6}
#Calculate systemic infection prevalences with 95% CI:
#Systemic infection prevalences are calculated based on mosquitoes with a midgut infection only.
data_dissem <- subset(data, Virus_Head != "NA")

ob.diss <- ddply(data_dissem, .(Isolate, dpi),summarise, N= length(Virus_Head), Pos=sum(Virus_Head), Prev= sum(Virus_Head)/length(Virus_Head), low=prop.test(sum(Virus_Head),length(Virus_Head))$conf.int[1],
      upper=prop.test(sum(Virus_Head),length(Virus_Head))$conf.int[2])

```


#Fit the data with the 3 parameters logistic model

```{r, echo=T, include=T, fig.width=9, fig.height=6}

#The 3 parameter function:
Transform <- function(datvec, parvec){
	K <- parvec[1]
	B <- parvec[2]
	M <- parvec[3]
	return(K / (1+exp(-B * (datvec - M))))
}

#Idem but with the 3 parameters specified (it will be used for graphics)
Transform_b <- function(datvec, K, B, M){
	return(K / (1+exp(-B * (datvec - M))))
}

#Initial guess of the parameters to be optimized over by the subplex function.
InitialGuess <- runif(3)

#Likelihood function to be optimized by the subplex function. This function takes 2 arguments: (i) a vector of three random value that would be optimized and (ii) the raw systemic infection data (ie, data_dissem object obtained above).
#This function determine a global likelihood function based on the sum of binomial probabilities at each time point post virus exposure. It will be feeded to the subplex function to obtained the best parameters estimates for each isolates.

vec <- runif(3)

LL <- function(vec,tmpData){
	tmpData$tmp <- Transform(tmpData$dpi, vec)
	tmpDay <- sort(unique(tmpData$dpi))
	tmpVir <- unique(tmpData$Isolate)
	tmpPos <- tmpSamp <- tmpProb <- matrix(NA,length(tmpVir),length(tmpDay))
	for (v in 1:length(tmpVir)){
		for (i in 1:length(tmpDay)){
			tmploc <- which(tmpData$dpi == tmpDay[i] & tmpData$Isolate == tmpVir[v])
			tmpSamp[v,i] <- length(tmploc)
			tmpPos[v,i] <- length(which(tmpData$Virus_Head[tmploc]==1))
			tmpProb[v,i] <- tmpData$tmp[tmploc[1]]
		}
	}
	tmpSamp <- as.vector(tmpSamp)
	tmpPos <- as.vector(tmpPos)
	tmpProb <- as.vector(tmpProb)
	if (min(tmpProb)<=0 | max(tmpProb)>=1 | vec[1] > 1 | vec[1] < 0){
		return(-1e8)
	} else {
		return(sum(dbinom(tmpPos,tmpSamp,prob=tmpProb,log=TRUE)))
	}
}

#Inverse of the previous function. Because the subplex function minimize and not maximize a function.

NegLL <- function(vec,tmpData) return(-LL(vec,tmpData))

models <- dlply(data_dissem, "Isolate", failwith(NULL,function(data_dissem) subplex(InitialGuess, NegLL, tmpData = data_dissem, control = list(maxit = 2000)) ))

parameters <- do.call(rbind,lapply(models, '[[', 1))
parameters <- as.data.frame(parameters)
colnames(parameters) <- c("K", "B", "M")
parameters$Isolate <- row.names(parameters)
#Dataframe with the parameter estimates for each isolate:
parameters

#The slope factor B can be transformed into deltaT, which correspond to the time required to rise from 10% to 90% of the saturation level:
parameters$deltaT <- log(81)/parameters$B
parameters
  
# Creation of a new dataframe with dpi values ranging from 1 to 20 with 100 steps.
newdata <- expand.grid(dpi=seq(0,20, length=100), Isolate=unique(ob.diss$Isolate), N=NA)    
# Generate data from regression
newdata <- merge(newdata, parameters,by.x="Isolate", by.y="Isolate")
newdata$prevalence <- with(newdata, Transform_b(dpi, K, B, M))


# plot curve

#Create a custom color scale (each isolate level will be linked to a color)
library(RColorBrewer)
myColors <- brewer.pal(8,"Dark2")
names(myColors) <- levels(ob.diss$Isolate)
colScale <- scale_colour_manual(name = "Isolate",values = myColors)


#Visualization:
require("grid")
p <- ggplot()
p <- p + geom_point(data=ob.diss, aes(x = dpi, y = Prev, color=Isolate, size=N))
p <- p + theme_bw(base_size =20)
#p <- p + geom_ribbon(data=newdata, aes(x=dpi, y=p, ymin=pmin, ymax=pmax, fill=Isolate), alpha=0.1, colour="white")
p <- p + geom_point(data=ob.diss, aes(x=dpi, y=low,color=Isolate), shape=95, size=3 )
p <- p + geom_point(data=ob.diss, aes(x=dpi, y=upper,color=Isolate), shape=95, size=3 )
p <- p + geom_line(data=newdata, aes(x=dpi, y=prevalence, color=Isolate))
p <- p + facet_wrap(~Isolate, scales = "free_y")
p <- p + ylab("DENV systemic infection (%)") + xlab(label="Days post-exposure")
p <- p + colScale
p <- p + ylim(0, 1.05)
p <- p + guides(colour=FALSE)
p <- p + theme(axis.title.x=element_text(size=20, color="black", vjust=-1), axis.title.y=element_text(size=20, color="black", vjust=1, margin=margin(0,20,0,0)))
p <- p + theme(plot.margin = unit(c(2,2,2,2), "lines"))
print(p)

#Save in pdf:
#ggsave(filename = "Systemic_infection_dynamics.pdf", p,width = 16,height = 10)

#Save in svg:
svglite("Systemic_infection_dynamics.svg", width = 16,height = 10)
print(p)
dev.off()


```


#Correlation 3 parameters
```{r, echo=T, include=T, fig.cap="Caption", fig.width=9, fig.height=6}


parameters$Isolate <- c("Laos2012", "Haiti2012", "Thai2012", "Ncal2013", "Thai2013", "Thai2010a",   "Thai2010b",   "Gabon2012")
parameters$Isolate <- factor(parameters$Isolate)

#Create a custom color scale (each isolate level will be linked to a color)
library(RColorBrewer)
myColors <- brewer.pal(8,"Dark2")
names(myColors) <- levels(parameters$Isolate)
colScale <- scale_fill_manual(name = "Isolate",values = myColors)


M1 <- ggplot(parameters)
M1 <- M1 + geom_point(aes(x=B, y=K, color=Isolate), size=3) + colScale 
M1 <- M1 + theme_bw(base_size =20) + guides(color=FALSE)
M1 <- M1 + geom_smooth(aes(x=B, y=K), method = "lm")
M1 <- M1 + xlab("Slope factor (B)") + ylab("Saturation level (K)")
M1 <- M1 + geom_text(aes(x=B, y=K, label = Isolate, color=Isolate, hjust=0.3, vjust=-1) )
M1

M2 <- ggplot(parameters)
M2 <- M2 + geom_point(aes(x=M, y=K, color=Isolate), size=3) + colScale 
M2 <- M2 + theme_bw(base_size =20) + guides(color=FALSE)
M2 <- M2 + geom_smooth(aes(x=M, y=K), method = "lm")
M2 <- M2 + xlab("Lag time (M)") + ylab("Saturation level (K)")
M2 <- M2 + geom_text(aes(x=M, y=K, label = Isolate, color=Isolate, hjust=0.3, vjust=-1) )
M2

M3 <- ggplot(parameters)
M3 <- M3 + geom_point(aes(x=B, y=M, color=Isolate), size=3) + colScale 
M3 <- M3 + theme_bw(base_size =20) + guides(color=FALSE)
M3 <- M3 + geom_smooth(aes(x=B, y=M), method = "lm")
M3 <- M3 + xlab("Slope factor (B)") + ylab("Lag time (M)")
M3 <- M3 + geom_text(aes(x=B, y=M, label = Isolate, color=Isolate, hjust=0.6, vjust=0) )
M3

#Save in svg:
svglite("Correlation_param.svg", width = 23,height = 7)
grid.arrange(M1, M2,M3, nrow=1)
dev.off() 


```


#Calculate derivatives (daily rate of new systemic infections)

```{r, echo=T, include=T, fig.cap="Caption", fig.width=9, fig.height=6}

#To obtain the derivatives of functions: 
#First derivative:
#D(expression(K/(1+exp(-B*(t-M)))), 't')
#Second derivative:
#D(D(expression(K/(1+exp(-B*(t-M)))), 't'), 't')


yfn <- function(K,B,M,x) {K/(1+exp(-B*(x-M)))} 
y1fn <- function(K,B,M,x) {K * (exp(-B * (x - M)) * B)/(1 + exp(-B * (x - M)))^2} 


#Generate data as explained before:
dd.deriv <- expand.grid(dpi=seq(0,20, length=100), Isolate=parameters$Isolate) 
dd.deriv  <- merge(dd.deriv, parameters, by.x="Isolate", by.y="Isolate")
dd.deriv$speed <- with(dd.deriv, y1fn(K, B, M,seq(0,20, length=100))) 


#Visualization:
require("grid")
  p0 <- ggplot()
  p0 <- p0 + geom_line(data=dd.deriv, aes(x=dpi, y=speed, colour=Isolate), size=1)
  p0 <- p0 + theme_bw(base_size =20)
  p0 <- p0 + ylab("Instantaneous dissem. velocity (% dissem. per day)") + xlab(label="Days post-exposure")
  p0 <- p0 + ggtitle("")
  p0 <- p0 +facet_wrap(~Isolate, scales = "free_x")
  p0 <- p0 + theme(axis.title.x=element_text(size=20, color="black", vjust=-1), axis.title.y=element_text(size=20, color="black", vjust=1, margin=margin(0,20,0,0)))
  p0 <- p0 + theme(legend.key = element_rect(colour = "white"))
  p0 <- p0 + theme(plot.margin = unit(c(2,2,2,2), "lines"))
  p0 <- p0 + guides(colour=FALSE)
  p0 <- p0 + colScale
  print(p0)
  
 
#Save in svg:
svglite("Figure2_2b.svg", width = 12,height = 10)
print(p0)
dev.off()


```


#Comparison of systemic infection kinetics across isolates using the loglikelihood test:

```{r, echo=T, include=T, fig.cap="Caption", fig.width=9, fig.height=6}

#Determine all possible combinations of isolates:

UVirus <- unique(data_dissem$Isolate)
AllCombos <- listParts(length(UVirus))


###Create an empty data.frame that will be filled in the next loop
temp <- data.frame(Isolate=unique(data_dissem$Isolate), Ref=rep(1:8))
A <- t(temp)
colnames(A) <- A[1,]
A <- A[-1,]
A <- data.frame(as.list(A))
A[1,] <- NA
data_storage <- data.frame(A, AIC_model=NA, Combo.nbr=NA, Nbr_group=NA)
###

#The following step can take a while
#AllAIC <- NULL
for(i in 1:length(AllCombos)) {
nbr_combo <- length(AllCombos[[i]])
temp <- data.frame(Isolate=unique(data_dissem$Isolate), Ref=rep(1:8))
for(j in 1:nbr_combo){
temp$Ref[temp$Ref %in% AllCombos[[i]][[j]]] <- letters[j]
}
data_dissem_2 <- merge(data_dissem, temp, by.x="Isolate", by.y="Isolate")

models <- dlply(data_dissem_2, "Ref", failwith(NULL,function(data_dissem_2) subplex(InitialGuess, NegLL, tmpData = data_dissem_2, control = list(maxit = 2000))$value ))
values <- do.call(rbind,lapply(models, '[[', 1))
tmpLL <- sum(values)
tmpdf <- 3 * nbr_combo
AllAIC <- 2 * tmpdf + 2 * tmpLL

A <- t(temp)
colnames(A) <- A[1,]
A <- A[-1,]
A <- data.frame(as.list(A))

ob <- data.frame(A, AIC_model=AllAIC, Combo.nbr=i, Nbr_group=nbr_combo)
data_storage <- rbind(data_storage, ob)

}

data_storage <-data_storage[-1,] #the first line correspond to NA

#Save and load options (uncomment the lines accordingly)
#write.table(x = data_storage, file = "data_storage.txt", quote = F, row.names = F )
#data_storage <- read.table("data_storage.txt", h=T)


require("grid")
p <- ggplot(data=data_storage , aes(x=Nbr_group, y=AIC_model))
p  <- p  + geom_point()
p  <- p  + theme_light(base_size =20)
p  <- p  + ylab(label="AIC") + xlab(label="Number of groups")
p  <- p + theme(legend.position = "none")
p  <- p  + theme(axis.title.x=element_text(size=20, color="black", vjust=-1), axis.title.y=element_text(size=20, color="black", vjust=2))
p <- p + theme(plot.margin = unit(c(2,2,0,2), "lines"))
print(p)

#A zoom:
p1 <- ggplot(data=data_storage , aes(x=Nbr_group, y=AIC_model))
p1  <- p1  + geom_point() + ylim(140, 150)
p1  <- p1  + theme_light(base_size =20)
p1  <- p1  + ylab(label="AIC") + xlab(label="Number of groups")
p1  <- p1 + theme(legend.position = "none")
p1  <- p1  + theme(axis.title.x=element_text(size=20, color="black", vjust=-1), axis.title.y=element_text(size=20, color="black", vjust=2))
p1 <- p1 + theme(plot.margin = unit(c(2,2,0,2), "lines"))
print(p1)

svglite(file="AIC.svg", width = 8, height = 10)
grid.arrange(p,p1, ncol=1)
dev.off()

#Best combination:

Min_AIC <- min(na.omit(data_storage$AIC_model))

data_storage[which(data_storage$AIC_model==Min_AIC),]


#Plot best combination:

i <-data_storage[which(data_storage$AIC_model==Min_AIC),]$Combo.nbr
nbr_combo <- length(AllCombos[[i]])
temp <- data.frame(Isolate=unique(data_dissem$Isolate), Ref=rep(1:8))
for(j in 1:nbr_combo){
temp$Ref[temp$Ref %in% AllCombos[[i]][[j]]] <- letters[j]
}
data_dissem_2 <- merge(data_dissem, temp, by.x="Isolate", by.y="Isolate")

models <- dlply(data_dissem_2, "Ref", failwith(NULL,function(data_dissem_2) subplex(InitialGuess, NegLL, tmpData = data_dissem_2, control = list(maxit = 2000))))

parameters <- do.call(rbind,lapply(models, '[[', 1))
parameters <- as.data.frame(parameters)
colnames(parameters) <- c("K", "B", "M")
parameters$Isolate <- row.names(parameters)

  
# Creation of a new data.frame with dpi values ranging from 1 to 18 with 100 steps.
newdata <- expand.grid(dpi=seq(0,18, length=100), Ref=unique(data_dissem_2$Ref), N=NA, Isolate=NA)   
# Generate data from regression
newdata <- merge(newdata, parameters,by.x="Ref", by.y="Isolate")
newdata$prevalence <- with(newdata, Transform_b(dpi, K, B, M))


# plot curve

library(RColorBrewer)
myColors <- brewer.pal(8,"Dark2")
names(myColors) <- levels(newdata$Ref)
colScale_ref <- scale_colour_manual(name = "Ref",values = myColors)

ob.diss_bestAIC <- ddply(data_dissem_2, .(Ref,Isolate, dpi),summarise, N= length(Virus_Head), Pos=sum(Virus_Head), Prev= sum(Virus_Head)/length(Virus_Head), low=prop.test(sum(Virus_Head),length(Virus_Head))$conf.int[1],
      upper=prop.test(sum(Virus_Head),length(Virus_Head))$conf.int[2])


#Visualization:
require("grid")
p <- ggplot()
p <- p + geom_point(data=ob.diss_bestAIC, aes(x = dpi, y = Prev, color=Isolate, size=N))
p <- p + theme_bw(base_size =20)
p <- p + geom_line(data=newdata, aes(x=dpi, y=prevalence)) + ylim(0,1)
p <- p + facet_wrap(~Ref, scales = "free_y")
p <- p + ylab("DENV systemic infection (%)") + xlab(label="Days post-exposure")
p <- p + colScale
#p <- p + guides(colour=FALSE)
p <- p + theme(axis.title.x=element_text(size=20, color="black", vjust=-1), axis.title.y=element_text(size=20, color="black", vjust=1, margin=margin(0,20,0,0)))
p <- p + theme(plot.margin = unit(c(2,2,2,2), "lines"))
print(p)


#Save in pdf:
ggsave(filename = "Best_AIC.pdf", p,width = 16,height = 10)

svglite(file="Best_AIC.svg", width = 16, height = 10)
print(p)
dev.off()


```

DENDROGRAM

```{r, echo=T, include=T, fig.cap="Caption", fig.width=9, fig.height=6}
DeltaAIC <- Min_AIC - na.omit(data_storage$AIC_model)
PropWeight <- exp(DeltaAIC/2)
Weights <- PropWeight / sum(PropWeight)
Affinity <- matrix(0,8,8)
rownames(Affinity) <- colnames(Affinity) <- UVirus
for (i in 1:length(AllCombos)){
	for (j in 1:length(AllCombos[[i]])){
		tmpvec <- AllCombos[[i]][[j]]
		for (k in tmpvec){
			for (l in tmpvec){
				Affinity[k,l] <- Affinity[k,l] + Weights[i]
			}
		}
	}
}

A <- heatmap(Affinity, keep.dendro = TRUE)

Dend <- A$Rowv
Height <- attributes(Dend)$height

plot(Dend)


Dendo <- hclust(dist(Affinity))
# Can change the height to cut
Member <- cutree(Dendo, h = 1.1)
NumMember <- length(unique(Member))

pdf("Cluster_dendogram.pdf", width = 6, height = 4)
plot(Dendo)
abline(h=1.1,col=2,lty=2)
dev.off()


```
